# Supplementary material for: Nanopore and Illumina sequencing reveal different viral populations from human gut samples
Source: Microb Genom. 2024 Apr 29;10(4):001236. doi: 10.1099/mgen.0.001236 (PMC11092197; doi:10.1099/mgen.0.001236)
Supplement: Uncited Table S1. [file mgen-10-01236-s002.xlsx]

## Sheet: S1_Assemblies
Assembly	Group	Type	Library	Assembler	Label	Filtlong
BINS_sample_01_phables	BINS_phables	Bins	1	Phables	Phables	NA
BINS_sample_02_phables	BINS_phables	Bins	2	Phables	Phables	NA
BINS_sample_03_phables	BINS_phables	Bins	3	Phables	Phables	NA
BINS_sample_pool_phables	BINS_phables	Bins	pool	Phables	Phables	NA
BINS_sample_01_vamb	BINS_vamb	Bins	1	VAMB	VAMB	NA
BINS_sample_02_vamb	BINS_vamb	Bins	2	VAMB	VAMB	NA
BINS_sample_pool_vamb	BINS_vamb	Bins	pool	VAMB	VAMB	NA
BINS_sample_01_vRhyme	BINS_vRhyme	Bins	1	vRhyme	vRhyme	NA
BINS_sample_02_vRhyme	BINS_vRhyme	Bins	2	vRhyme	vRhyme	NA
BINS_sample_03_vRhyme	BINS_vRhyme	Bins	3	vRhyme	vRhyme	NA
BINS_sample_pool_vRhyme	BINS_vRhyme	Bins	pool	vRhyme	vRhyme	NA
HYBRID_sample_01_filtlong_unicycler	HYBRID_filtlong_unicycler	Hybrid	1	Unicycler	Unicycler (Filtlong)	Yes
HYBRID_sample_02_filtlong_unicycler	HYBRID_filtlong_unicycler	Hybrid	2	Unicycler	Unicycler (Filtlong)	Yes
HYBRID_sample_03_filtlong_unicycler	HYBRID_filtlong_unicycler	Hybrid	3	Unicycler	Unicycler (Filtlong)	Yes
HYBRID_sample_01_unicycler	HYBRID_unicycler	Hybrid	1	Unicycler	Unicycler	No
HYBRID_sample_02_unicycler	HYBRID_unicycler	Hybrid	2	Unicycler	Unicycler	No
HYBRID_sample_03_unicycler	HYBRID_unicycler	Hybrid	3	Unicycler	Unicycler	No
illumina_sample_01_megahit	illumina_megahit	Illumina	1	MEGAHIT	MEGAHIT	NA
illumina_sample_02_megahit	illumina_megahit	Illumina	2	MEGAHIT	MEGAHIT	NA
illumina_sample_03_megahit	illumina_megahit	Illumina	3	MEGAHIT	MEGAHIT	NA
illumina_sample_pool_megahit	illumina_megahit	Illumina	pool	MEGAHIT	MEGAHIT	NA
ONT_sample_01_canu	ONT_canu	ONT	1	Canu	Canu	NA
ONT_sample_02_canu	ONT_canu	ONT	2	Canu	Canu	NA
ONT_sample_03_canu	ONT_canu	ONT	3	Canu	Canu	NA
ONT_sample_pool_canu	ONT_canu	ONT	pool	Canu	Canu	NA
ONT_sample_01_filtlong_canu	ONT_filtlong_canu	ONT	1	Canu	Canu (Filtlong)	Yes
ONT_sample_02_filtlong_canu	ONT_filtlong_canu	ONT	2	Canu	Canu (Filtlong)	Yes
ONT_sample_03_filtlong_canu	ONT_filtlong_canu	ONT	3	Canu	Canu (Filtlong)	Yes
ONT_sample_pool_filtlong_canu	ONT_filtlong_canu	ONT	pool	Canu	Canu (Filtlong)	Yes
ONT_sample_01_filtlong_flye	ONT_filtlong_flye	ONT	1	Flye	Flye (Filtlong)	Yes
ONT_sample_02_filtlong_flye	ONT_filtlong_flye	ONT	2	Flye	Flye (Filtlong)	Yes
ONT_sample_03_filtlong_flye	ONT_filtlong_flye	ONT	3	Flye	Flye (Filtlong)	Yes
ONT_sample_pool_filtlong_flye	ONT_filtlong_flye	ONT	pool	Flye	Flye (Filtlong)	Yes
ONT_sample_01_filtlong_raven	ONT_filtlong_raven	ONT	1	Raven	Raven (Filtlong)	Yes
ONT_sample_02_filtlong_raven	ONT_filtlong_raven	ONT	2	Raven	Raven (Filtlong)	Yes
ONT_sample_03_filtlong_raven	ONT_filtlong_raven	ONT	3	Raven	Raven (Filtlong)	Yes
ONT_sample_pool_filtlong_raven	ONT_filtlong_raven	ONT	pool	Raven	Raven (Filtlong)	Yes
ONT_sample_02_filtlong_unicycler	ONT_filtlong_unicycler	ONT	2	Unicycler	Unicycler (Filtlong)	Yes
ONT_sample_03_filtlong_unicycler	ONT_filtlong_unicycler	ONT	3	Unicycler	Unicycler (Filtlong)	Yes
ONT_sample_01_filtlong_wtdbg2	ONT_filtlong_wtdbg2	ONT	1	wtdbg2	wtdbg2 (Filtlong)	Yes
ONT_sample_02_filtlong_wtdbg2	ONT_filtlong_wtdbg2	ONT	2	wtdbg2	wtdbg2 (Filtlong)	Yes
ONT_sample_03_filtlong_wtdbg2	ONT_filtlong_wtdbg2	ONT	3	wtdbg2	wtdbg2 (Filtlong)	Yes
ONT_sample_pool_filtlong_wtdbg2	ONT_filtlong_wtdbg2	ONT	pool	wtdbg2	wtdbg2 (Filtlong)	Yes
ONT_sample_01_flye	ONT_flye	ONT	1	Flye	Flye	No
ONT_sample_02_flye	ONT_flye	ONT	2	Flye	Flye	No
ONT_sample_03_flye	ONT_flye	ONT	3	Flye	Flye	No
ONT_sample_pool_flye	ONT_flye	ONT	pool	Flye	Flye	No
ONT_sample_01_raven	ONT_raven	ONT	1	Raven	Raven	No
ONT_sample_02_raven	ONT_raven	ONT	2	Raven	Raven	No
ONT_sample_03_raven	ONT_raven	ONT	3	Raven	Raven	No
ONT_sample_pool_raven	ONT_raven	ONT	pool	Raven	Raven	No
ONT_sample_02_unicycler	ONT_unicycler	ONT	2	Unicycler	Unicycler	No
ONT_sample_03_unicycler	ONT_unicycler	ONT	3	Unicycler	Unicycler	No
ONT_sample_01_wtdbg2	ONT_wtdbg2	ONT	1	wtdbg2	wtdbg2	No
ONT_sample_02_wtdbg2	ONT_wtdbg2	ONT	2	wtdbg2	wtdbg2	No
ONT_sample_03_wtdbg2	ONT_wtdbg2	ONT	3	wtdbg2	wtdbg2	No
ONT_sample_pool_wtdbg2	ONT_wtdbg2	ONT	pool	wtdbg2	wtdbg2	No
POLISHED_sample_01_canu	POLISHED_canu	Polished	1	Canu	Canu	No
POLISHED_sample_02_canu	POLISHED_canu	Polished	2	Canu	Canu	No
POLISHED_sample_03_canu	POLISHED_canu	Polished	3	Canu	Canu	No
POLISHED_sample_pool_canu	POLISHED_canu	Polished	pool	Canu	Canu	No
POLISHED_sample_01_filtlong_canu	POLISHED_filtlong_canu	Polished	1	Canu	Canu (Filtlong)	Yes
POLISHED_sample_02_filtlong_canu	POLISHED_filtlong_canu	Polished	2	Canu	Canu (Filtlong)	Yes
POLISHED_sample_03_filtlong_canu	POLISHED_filtlong_canu	Polished	3	Canu	Canu (Filtlong)	Yes
POLISHED_sample_pool_filtlong_canu	POLISHED_filtlong_canu	Polished	pool	Canu	Canu (Filtlong)	Yes
POLISHED_sample_01_filtlong_flye	POLISHED_filtlong_flye	Polished	1	Flye	Flye (Filtlong)	Yes
POLISHED_sample_02_filtlong_flye	POLISHED_filtlong_flye	Polished	2	Flye	Flye (Filtlong)	Yes
POLISHED_sample_03_filtlong_flye	POLISHED_filtlong_flye	Polished	3	Flye	Flye (Filtlong)	Yes
POLISHED_sample_pool_filtlong_flye	POLISHED_filtlong_flye	Polished	pool	Flye	Flye (Filtlong)	Yes
POLISHED_sample_01_filtlong_raven	POLISHED_filtlong_raven	Polished	1	Raven	Raven (Filtlong)	Yes
POLISHED_sample_02_filtlong_raven	POLISHED_filtlong_raven	Polished	2	Raven	Raven (Filtlong)	Yes
POLISHED_sample_03_filtlong_raven	POLISHED_filtlong_raven	Polished	3	Raven	Raven (Filtlong)	Yes
POLISHED_sample_pool_filtlong_raven	POLISHED_filtlong_raven	Polished	pool	Raven	Raven (Filtlong)	Yes
POLISHED_sample_02_filtlong_unicycler	POLISHED_filtlong_unicycler	Polished	2	Unicycler	Unicycler (Filtlong)	Yes
POLISHED_sample_03_filtlong_unicycler	POLISHED_filtlong_unicycler	Polished	3	Unicycler	Unicycler (Filtlong)	Yes
POLISHED_sample_01_filtlong_wtdbg2	POLISHED_filtlong_wtdbg2	Polished	1	wtdbg2	wtdbg2 (Filtlong)	Yes
POLISHED_sample_02_filtlong_wtdbg2	POLISHED_filtlong_wtdbg2	Polished	2	wtdbg2	wtdbg2 (Filtlong)	Yes
POLISHED_sample_03_filtlong_wtdbg2	POLISHED_filtlong_wtdbg2	Polished	3	wtdbg2	wtdbg2 (Filtlong)	Yes
POLISHED_sample_pool_filtlong_wtdbg2	POLISHED_filtlong_wtdbg2	Polished	pool	wtdbg2	wtdbg2 (Filtlong)	Yes
POLISHED_sample_01_flye	POLISHED_flye	Polished	1	Flye	Flye	No
POLISHED_sample_02_flye	POLISHED_flye	Polished	2	Flye	Flye	No
POLISHED_sample_03_flye	POLISHED_flye	Polished	3	Flye	Flye	No
POLISHED_sample_pool_flye	POLISHED_flye	Polished	pool	Flye	Flye	No
POLISHED_sample_01_raven	POLISHED_raven	Polished	1	Raven	Raven	No
POLISHED_sample_02_raven	POLISHED_raven	Polished	2	Raven	Raven	No
POLISHED_sample_03_raven	POLISHED_raven	Polished	3	Raven	Raven	No
POLISHED_sample_pool_raven	POLISHED_raven	Polished	pool	Raven	Raven	No
POLISHED_sample_02_unicycler	POLISHED_unicycler	Polished	2	Unicycler	Unicycler	No
POLISHED_sample_03_unicycler	POLISHED_unicycler	Polished	3	Unicycler	Unicycler	No
POLISHED_sample_01_wtdbg2	POLISHED_wtdbg2	Polished	1	wtdbg2	wtdbg2	No
POLISHED_sample_02_wtdbg2	POLISHED_wtdbg2	Polished	2	wtdbg2	wtdbg2	No
POLISHED_sample_03_wtdbg2	POLISHED_wtdbg2	Polished	3	wtdbg2	wtdbg2	No
POLISHED_sample_pool_wtdbg2	POLISHED_wtdbg2	Polished	pool	wtdbg2	wtdbg2	No

## Sheet: S2_Data_Generation
Platform	Library	Trimmed	Data (Gbp)	Median_Q_Score	Mean_Phred_30_and_above (%)	Median_Read_Length (bp)
Illumina	1	No	5.59	NA	94.35	NA
Illumina	2	No	4.96	NA	92.67	NA
Illumina	3	No	6.27	NA	92.37	NA
ONT	1	No	8.68	14.1	NA	481
ONT	2	No	5.1	13.1	NA	422
ONT	3	No	5.43	13.3	NA	334
Illumina	1	Yes	5.48	NA	95.73	NA
Illumina	2	Yes	4.9	NA	93.05	NA
Illumina	3	Yes	6.16	NA	92.64	NA
ONT	1	Yes	7.73	14.8	NA	1091
ONT	2	Yes	4.1	13.4	NA	824
ONT	3	Yes	3.89	13.9	NA	898

## Sheet: S3_Assembly_Stats
Assembly	total_length	number	mean_length	longest
BINS_sample_01_phables	43588118	9932	4388.65	380345
BINS_sample_01_vRhyme	43547110	6531	6667.76	522201
BINS_sample_01_vamb	43546250	7391	5891.79	2500996
BINS_sample_02_phables	69875486	14689	4756.99	385382
BINS_sample_02_vRhyme	69751935	9443	7386.63	782093
BINS_sample_02_vamb	69752614	8764	7958.99	2174124
BINS_sample_03_phables	20377132	3551	5738.42	189518
BINS_sample_03_vRhyme	20151605	1851	10886.9	397793
BINS_sample_pool_phables	124968310	27595	4528.66	385205
BINS_sample_pool_vRhyme	124626686	15745	7915.32	1152437
BINS_sample_pool_vamb	124631991	10440	11937.9	2568448
HYBRID_sample_01_filtlong_unicycler	12320782	405	30421.7	474385
HYBRID_sample_01_unicycler	12322674	404	30501.7	474385
HYBRID_sample_02_filtlong_unicycler	28351779	2339	12121.3	688787
HYBRID_sample_02_unicycler	28320932	2344	12082.3	688788
HYBRID_sample_03_filtlong_unicycler	10842043	3983	2722.08	143728
HYBRID_sample_03_unicycler	10837014	3984	2720.13	143728
ONT_sample_01_canu	13570031	473	28689.3	330079
ONT_sample_01_filtlong_canu	13039597	442	29501.3	412238
ONT_sample_01_filtlong_flye	56453780	2537	22252.2	1225888
ONT_sample_01_filtlong_raven	27789856	661	42042.1	718370
ONT_sample_01_filtlong_wtdbg2	48741231	2028	24034.1	920282
ONT_sample_01_flye	56580056	2510	22541.8	1225887
ONT_sample_01_raven	27466871	643	42716.8	810633
ONT_sample_01_wtdbg2	48763204	2026	24068.7	920279
ONT_sample_02_canu	15064405	572	26336.4	353398
ONT_sample_02_filtlong_canu	15806237	602	26256.2	374675
ONT_sample_02_filtlong_flye	47305871	2832	16704	934647
ONT_sample_02_filtlong_raven	23124581	523	44215.3	416475
ONT_sample_02_filtlong_unicycler	20670277	528	39148.2	356583
ONT_sample_02_filtlong_wtdbg2	33048130	1210	27312.5	1155341
ONT_sample_02_flye	47713835	2835	16830.3	937918
ONT_sample_02_raven	21097914	528	39958.2	416463
ONT_sample_02_unicycler	16000955	418	38279.8	356586
ONT_sample_02_wtdbg2	33040960	1210	27306.6	1155397
ONT_sample_03_canu	7412516	324	22878.1	184279
ONT_sample_03_filtlong_canu	7593576	306	24815.6	129713
ONT_sample_03_filtlong_flye	18597132	1377	13505.5	517538
ONT_sample_03_filtlong_raven	10755431	224	48015.3	461971
ONT_sample_03_filtlong_unicycler	7968449	166	48002.7	436804
ONT_sample_03_filtlong_wtdbg2	14864967	728	20418.9	1301102
ONT_sample_03_flye	18612800	1388	13409.8	953970
ONT_sample_03_raven	9507333	214	44426.8	613309
ONT_sample_03_unicycler	8723631	168	51926.4	436867
ONT_sample_03_wtdbg2	14900474	729	20439.6	1301086
ONT_sample_pool_canu	16337890	546	29922.9	476315
ONT_sample_pool_filtlong_canu	15434709	562	27463.9	435419
ONT_sample_pool_filtlong_flye	108729896	6601	16471.7	1225952
ONT_sample_pool_filtlong_raven	49396249	1186	41649.4	718254
ONT_sample_pool_filtlong_wtdbg2	81127797	3622	22398.6	920292
ONT_sample_pool_flye	108918203	6627	16435.5	1225952
ONT_sample_pool_raven	45873739	1143	40134.5	717998
ONT_sample_pool_wtdbg2	81214911	3621	22428.9	920291
POLISHED_sample_01_canu	13568082	473	28685.2	330094
POLISHED_sample_01_filtlong_canu	13035313	442	29491.7	412120
POLISHED_sample_01_filtlong_flye	56439512	2537	22246.6	1225870
POLISHED_sample_01_filtlong_raven	27781749	661	42029.9	718314
POLISHED_sample_01_filtlong_wtdbg2	48735153	2028	24031.1	920237
POLISHED_sample_01_flye	56567830	2510	22537	1225871
POLISHED_sample_01_raven	27460199	643	42706.4	810600
POLISHED_sample_01_wtdbg2	48756951	2026	24065.6	920236
POLISHED_sample_02_canu	15058873	572	26326.7	353377
POLISHED_sample_02_filtlong_canu	15800907	602	26247.3	374648
POLISHED_sample_02_filtlong_flye	47282792	2832	16695.9	934226
POLISHED_sample_02_filtlong_raven	23113489	523	44194.1	416409
POLISHED_sample_02_filtlong_unicycler	20662578	528	39133.7	356567
POLISHED_sample_02_filtlong_wtdbg2	33030996	1210	27298.3	1154945
POLISHED_sample_02_flye	47694694	2835	16823.5	937494
POLISHED_sample_02_raven	21089211	528	39941.7	416406
POLISHED_sample_02_unicycler	15994898	418	38265.3	356567
POLISHED_sample_02_wtdbg2	33025559	1210	27293.8	1155000
POLISHED_sample_03_canu	7411273	324	22874.3	184185
POLISHED_sample_03_filtlong_canu	7593170	306	24814.3	129741
POLISHED_sample_03_filtlong_flye	18592091	1377	13501.9	517368
POLISHED_sample_03_filtlong_raven	10752730	224	48003.3	461856
POLISHED_sample_03_filtlong_unicycler	7966995	166	47993.9	436740
POLISHED_sample_03_filtlong_wtdbg2	14862245	728	20415.2	1300909
POLISHED_sample_03_flye	18608891	1388	13407	953779
POLISHED_sample_03_raven	9505469	214	44418.1	613206
POLISHED_sample_03_unicycler	8721798	168	51915.5	436794
POLISHED_sample_03_wtdbg2	14897513	729	20435.5	1300893
POLISHED_sample_pool_canu	16332346	546	29912.7	476330
POLISHED_sample_pool_filtlong_canu	15429267	562	27454.2	435440
POLISHED_sample_pool_filtlong_flye	108693392	6601	16466.2	1225906
POLISHED_sample_pool_filtlong_raven	49376010	1186	41632.4	718215
POLISHED_sample_pool_filtlong_wtdbg2	81103038	3622	22391.8	920238
POLISHED_sample_pool_flye	108887157	6627	16430.8	1225909
POLISHED_sample_pool_raven	45858118	1143	40120.8	717974
POLISHED_sample_pool_wtdbg2	81192453	3621	22422.7	920237
illumina_sample_01_megahit	43543701	9940	4380.65	380345
illumina_sample_02_megahit	69746679	14699	4744.99	385382
illumina_sample_03_megahit	20149897	3559	5661.67	189518
illumina_sample_pool_megahit	124614814	27617	4512.25	385205

## Sheet: S4_CheckV_Overview
Assembly	contig_id	contig_length	provirus	proviral_length	gene_count	viral_genes	host_genes	checkv_quality	miuvig_quality	completeness	completeness_method	contamination	kmer_freq	warnings
POLISHED_sample_pool_filtlong_wtdbg2	ctg334_polypolish	39497	No	NA	62	18	0	Complete	High-quality	100	DTR (high-confidence)	0	1
POLISHED_sample_pool_filtlong_wtdbg2	ctg3271_polypolish	23543	No	NA	31	0	2	Low-quality	Genome-fragment	5.87	AAI-based (high-confidence)	0	1.33	no viral genes detected
POLISHED_sample_pool_filtlong_wtdbg2	ctg1644_polypolish	10892	No	NA	9	1	0	Low-quality	Genome-fragment	2.72	AAI-based (high-confidence)	0	1.23
POLISHED_sample_pool_filtlong_wtdbg2	ctg3062_polypolish	4664	No	NA	8	1	0	Low-quality	Genome-fragment	9.3	AAI-based (high-confidence)	0	1
POLISHED_sample_pool_filtlong_wtdbg2	ctg3551_polypolish	15420	No	NA	38	4	0	Low-quality	Genome-fragment	4.94	AAI-based (high-confidence)	0	1
POLISHED_sample_pool_filtlong_wtdbg2	ctg924_polypolish	15446	No	NA	4	0	0	Low-quality	Genome-fragment	16.21	AAI-based (high-confidence)	0	1.36	no viral genes detected
POLISHED_sample_pool_filtlong_wtdbg2	ctg350_polypolish	38724	No	NA	69	11	2	High-quality	High-quality	100	AAI-based (medium-confidence)	0	1
POLISHED_sample_pool_filtlong_wtdbg2	ctg439_polypolish	34507	No	NA	79	8	0	High-quality	High-quality	100	AAI-based (high-confidence)	0	1
POLISHED_sample_pool_filtlong_wtdbg2	ctg637_polypolish	26083	No	NA	55	10	0	Low-quality	Genome-fragment	34.06	HMM-based (lower-bound)	0	1
POLISHED_sample_pool_filtlong_wtdbg2	ctg605_polypolish	27019	No	NA	26	15	0	Low-quality	Genome-fragment	46.56	AAI-based (high-confidence)	0	1
POLISHED_sample_pool_filtlong_wtdbg2	ctg1873_polypolish	9151	No	NA	13	11	0	Low-quality	Genome-fragment	20.35	AAI-based (high-confidence)	0	1
POLISHED_sample_pool_filtlong_wtdbg2	ctg404_polypolish	37285	No	NA	59	13	3	High-quality	High-quality	100	AAI-based (high-confidence)	0	1
POLISHED_sample_pool_filtlong_wtdbg2	ctg407_polypolish	36166	No	NA	51	14	1	High-quality	High-quality	100	AAI-based (high-confidence)	0	1
POLISHED_sample_pool_filtlong_wtdbg2	ctg3411_polypolish	5012	No	NA	12	1	0	Low-quality	Genome-fragment	18.51	AAI-based (high-confidence)	0	1
POLISHED_sample_pool_filtlong_wtdbg2	ctg2116_polypolish	8303	Yes	5371	6	3	1	Low-quality	Genome-fragment	3.16	AAI-based (high-confidence)	35.31	1
POLISHED_sample_pool_filtlong_wtdbg2	ctg950_polypolish	18204	No	NA	23	0	1	Low-quality	Genome-fragment	20.3	AAI-based (medium-confidence)	0	1.19	no viral genes detected
POLISHED_sample_pool_filtlong_wtdbg2	ctg911_polypolish	15868	No	NA	11	3	2	Low-quality	Genome-fragment	3.96	AAI-based (high-confidence)	0	1.17
POLISHED_sample_pool_filtlong_wtdbg2	ctg391_polypolish	31568	No	NA	25	6	0	Low-quality	Genome-fragment	30.3	AAI-based (high-confidence)	0	1.6	high kmer_freq may indicate large duplication
POLISHED_sample_pool_filtlong_wtdbg2	ctg378_polypolish	25955	No	NA	30	3	0	Low-quality	Genome-fragment	6.47	AAI-based (high-confidence)	0	1.14
POLISHED_sample_pool_filtlong_wtdbg2	ctg1183_polypolish	7446	No	NA	6	0	0	Low-quality	Genome-fragment	1.86	AAI-based (high-confidence)	0	1.18	no viral genes detected
POLISHED_sample_pool_filtlong_wtdbg2	ctg1914_polypolish	9040	No	NA	18	2	0	Low-quality	Genome-fragment	21.65	AAI-based (medium-confidence)	0	1
POLISHED_sample_pool_filtlong_wtdbg2	ctg976_polypolish	8460	No	NA	14	5	0	Low-quality	Genome-fragment	16.83	AAI-based (high-confidence)	0	1
POLISHED_sample_pool_filtlong_wtdbg2	ctg1196_polypolish	20602	Yes	9369	25	3	3	Low-quality	Genome-fragment	3.79	AAI-based (high-confidence)	54.52	1
POLISHED_sample_pool_filtlong_wtdbg2	ctg302_polypolish	41152	No	NA	46	5	0	High-quality	High-quality	100	AAI-based (high-confidence)	0	1.01
POLISHED_sample_pool_filtlong_wtdbg2	ctg493_polypolish	24522	No	NA	26	0	0	Low-quality	Genome-fragment	6.12	AAI-based (high-confidence)	0	1.21	no viral genes detected
POLISHED_sample_pool_filtlong_wtdbg2	ctg838_polypolish	15480	No	NA	10	1	0	Low-quality	Genome-fragment	14.87	AAI-based (high-confidence)	0	1.04
POLISHED_sample_pool_filtlong_wtdbg2	ctg785_polypolish	21610	No	NA	47	11	0	Medium-quality	Genome-fragment	56.75	AAI-based (medium-confidence)	0	1
POLISHED_sample_pool_filtlong_wtdbg2	ctg1769_polypolish	41409	No	NA	67	23	0	High-quality	High-quality	91.81	AAI-based (high-confidence)	0	1.76	high kmer_freq may indicate large duplication
POLISHED_sample_pool_filtlong_wtdbg2	ctg1432_polypolish	12228	No	NA	13	3	0	Low-quality	Genome-fragment	9.04	AAI-based (medium-confidence)	0	1
POLISHED_sample_pool_filtlong_wtdbg2	ctg3599_polypolish	6481	No	NA	15	4	0	High-quality	High-quality	100	AAI-based (high-confidence)	0	1.17
POLISHED_sample_pool_filtlong_wtdbg2	ctg399_polypolish	36968	No	NA	56	17	0	High-quality	High-quality	100	AAI-based (high-confidence)	0	1
POLISHED_sample_pool_filtlong_wtdbg2	ctg697_polypolish	23346	No	NA	35	8	0	Medium-quality	Genome-fragment	55.15	AAI-based (medium-confidence)	0	1
POLISHED_sample_pool_filtlong_wtdbg2	ctg252_polypolish	45758	No	NA	74	22	0	High-quality	High-quality	96.4	AAI-based (high-confidence)	0	1
POLISHED_sample_pool_filtlong_wtdbg2	ctg1864_polypolish	18442	No	NA	27	0	2	Not-determined	Genome-fragment	NA	NA	0	1	no viral genes detected
POLISHED_sample_pool_filtlong_wtdbg2	ctg303_polypolish	36979	No	NA	56	19	0	High-quality	High-quality	97.74	AAI-based (high-confidence)	0	1
POLISHED_sample_pool_filtlong_wtdbg2	ctg942_polypolish	21965	No	NA	25	4	0	Low-quality	Genome-fragment	5.48	AAI-based (high-confidence)	0	1.48
POLISHED_sample_pool_filtlong_wtdbg2	ctg196_polypolish	50817	No	NA	79	7	0	High-quality	High-quality	92.19	AAI-based (high-confidence)	0	1
POLISHED_sample_pool_filtlong_wtdbg2	ctg698_polypolish	23343	No	NA	39	10	0	Medium-quality	Genome-fragment	56.9	AAI-based (high-confidence)	0	1
POLISHED_sample_pool_filtlong_wtdbg2	ctg1795_polypolish	10072	No	NA	18	1	0	Low-quality	Genome-fragment	12.23	AAI-based (high-confidence)	0	1
POLISHED_sample_pool_filtlong_wtdbg2	ctg1470_polypolish	10895	No	NA	15	0	0	Low-quality	Genome-fragment	2.72	AAI-based (high-confidence)	0	1.36	no viral genes detected
POLISHED_sample_pool_filtlong_wtdbg2	ctg583_polypolish	14643	No	NA	17	4	0	Low-quality	Genome-fragment	3.65	AAI-based (high-confidence)	0	1.45
POLISHED_sample_pool_filtlong_wtdbg2	ctg384_polypolish	37291	No	NA	80	13	1	Medium-quality	Genome-fragment	63.15	HMM-based (lower-bound)	0	1
POLISHED_sample_pool_filtlong_wtdbg2	ctg972_polypolish	17088	No	NA	27	4	1	Low-quality	Genome-fragment	25.41	AAI-based (high-confidence)	0	1
POLISHED_sample_pool_filtlong_wtdbg2	ctg1601_polypolish	11251	No	NA	22	1	1	Low-quality	Genome-fragment	19.98	AAI-based (medium-confidence)	0	1
POLISHED_sample_pool_filtlong_wtdbg2	ctg3451_polypolish	5190	No	NA	11	2	0	Low-quality	Genome-fragment	14.41	AAI-based (high-confidence)	0	1.01
POLISHED_sample_pool_filtlong_wtdbg2	ctg482_polypolish	33467	No	NA	62	13	0	High-quality	High-quality	99.37	AAI-based (high-confidence)	0	1
POLISHED_sample_pool_filtlong_wtdbg2	ctg743_polypolish	32261	No	NA	24	2	0	Low-quality	Genome-fragment	8.05	AAI-based (high-confidence)	0	1.32
POLISHED_sample_pool_filtlong_wtdbg2	ctg3600_polypolish	5947	No	NA	7	0	0	Not-determined	Genome-fragment	NA	NA	0	1	no viral genes detected
POLISHED_sample_pool_filtlong_wtdbg2	ctg553_polypolish	21077	No	NA	4	0	0	Low-quality	Genome-fragment	21.14	AAI-based (high-confidence)	0	1.3	no viral genes detected
POLISHED_sample_pool_filtlong_wtdbg2	ctg746_polypolish	22405	No	NA	37	12	0	Medium-quality	Genome-fragment	54.03	AAI-based (high-confidence)	0	1
POLISHED_sample_pool_filtlong_wtdbg2	ctg3443_polypolish	4883	No	NA	11	5	0	Low-quality	Genome-fragment	5.56	HMM-based (lower-bound)	0	1
POLISHED_sample_pool_filtlong_wtdbg2	ctg259_polypolish	44739	No	NA	71	8	0	Low-quality	Genome-fragment	25	HMM-based (lower-bound)	0	1
POLISHED_sample_pool_filtlong_wtdbg2	ctg1131_polypolish	15351	No	NA	26	7	0	Low-quality	Genome-fragment	47.62	AAI-based (high-confidence)	0	1
POLISHED_sample_pool_filtlong_wtdbg2	ctg3004_polypolish	20029	No	NA	34	15	0	Medium-quality	Genome-fragment	57.02	AAI-based (high-confidence)	0	1
POLISHED_sample_pool_filtlong_wtdbg2	ctg1851_polypolish	9911	No	NA	15	0	4	Not-determined	Genome-fragment	NA	NA	0	1	no viral genes detected
POLISHED_sample_pool_filtlong_wtdbg2	ctg735_polypolish	26603	Yes	13316	41	8	6	Low-quality	Genome-fragment	23.04	AAI-based (high-confidence)	49.95	1.38
POLISHED_sample_pool_filtlong_wtdbg2	ctg664_polypolish	24406	No	NA	42	20	1	Medium-quality	Genome-fragment	60.63	AAI-based (high-confidence)	0	1
POLISHED_sample_pool_filtlong_wtdbg2	ctg1310_polypolish	13389	No	NA	24	5	1	Low-quality	Genome-fragment	8.87	AAI-based (high-confidence)	0	1
POLISHED_sample_pool_filtlong_wtdbg2	ctg2619_polypolish	7076	Yes	1215	12	3	3	Low-quality	Genome-fragment	1.35	HMM-based (lower-bound)	82.83	1
POLISHED_sample_pool_filtlong_wtdbg2	ctg1439_polypolish	19697	No	NA	35	5	0	Low-quality	Genome-fragment	20.96	HMM-based (lower-bound)	0	1
POLISHED_sample_pool_filtlong_wtdbg2	ctg899_polypolish	15414	No	NA	8	1	0	Low-quality	Genome-fragment	22.93	AAI-based (high-confidence)	0	1
POLISHED_sample_pool_filtlong_wtdbg2	ctg1697_polypolish	11458	No	NA	25	1	0	Low-quality	Genome-fragment	13.6	AAI-based (high-confidence)	0	1.01
POLISHED_sample_pool_filtlong_wtdbg2	ctg946_polypolish	19093	No	NA	34	6	1	Low-quality	Genome-fragment	35.72	AAI-based (high-confidence)	0	1
POLISHED_sample_pool_filtlong_wtdbg2	ctg518_polypolish	30995	No	NA	37	10	1	Medium-quality	Genome-fragment	55.99	HMM-based (lower-bound)	0	1
POLISHED_sample_pool_filtlong_wtdbg2	ctg353_polypolish	39226	No	NA	60	19	1	High-quality	High-quality	97.92	AAI-based (high-confidence)	0	1
POLISHED_sample_pool_filtlong_wtdbg2	ctg730_polypolish	21517	No	NA	29	0	2	Low-quality	Genome-fragment	5.37	AAI-based (high-confidence)	0	1.13	no viral genes detected
POLISHED_sample_pool_filtlong_wtdbg2	ctg2025_polypolish	7614	No	NA	9	5	0	High-quality	High-quality	100	AAI-based (high-confidence)	0	1.07
POLISHED_sample_pool_filtlong_wtdbg2	ctg1327_polypolish	11125	No	NA	17	2	0	Low-quality	Genome-fragment	13.21	AAI-based (high-confidence)	0	1.23
POLISHED_sample_pool_filtlong_wtdbg2	ctg2911_polypolish	13970	No	NA	25	6	0	Low-quality	Genome-fragment	24.74	AAI-based (medium-confidence)	0	1
POLISHED_sample_pool_filtlong_wtdbg2	ctg119_polypolish	81910	No	NA	61	10	1	Low-quality	Genome-fragment	31.15	AAI-based (high-confidence)	0	1
POLISHED_sample_pool_filtlong_wtdbg2	ctg3522_polypolish	6445	No	NA	9	2	0	Low-quality	Genome-fragment	6.23	AAI-based (high-confidence)	0	1.72	high kmer_freq may indicate large duplication
POLISHED_sample_pool_filtlong_wtdbg2	ctg995_polypolish	11456	No	NA	11	0	0	Low-quality	Genome-fragment	7.53	AAI-based (high-confidence)	0	1.05	no viral genes detected
POLISHED_sample_pool_filtlong_wtdbg2	ctg3058_polypolish	5643	No	NA	10	5	0	Complete	High-quality	100	DTR (high-confidence)	0	1.01
POLISHED_sample_pool_filtlong_wtdbg2	ctg2359_polypolish	7200	No	NA	10	1	0	Low-quality	Genome-fragment	9.74	AAI-based (high-confidence)	0	1
POLISHED_sample_pool_filtlong_wtdbg2	ctg2530_polypolish	5307	No	NA	8	3	0	Low-quality	Genome-fragment	5.35	AAI-based (high-confidence)	0	1.81	high kmer_freq may indicate large duplication
POLISHED_sample_pool_filtlong_wtdbg2	ctg1008_polypolish	38621	No	NA	84	13	0	Medium-quality	Genome-fragment	61.72	HMM-based (lower-bound)	0	1
POLISHED_sample_pool_filtlong_wtdbg2	ctg2355_polypolish	7442	No	NA	7	0	0	Low-quality	Genome-fragment	2.83	AAI-based (high-confidence)	0	1	no viral genes detected
POLISHED_sample_pool_filtlong_wtdbg2	ctg430_polypolish	35833	No	NA	61	23	2	High-quality	High-quality	100	AAI-based (high-confidence)	0	1
POLISHED_sample_pool_filtlong_wtdbg2	ctg2759_polypolish	6288	No	NA	8	0	0	Low-quality	Genome-fragment	6.67	AAI-based (high-confidence)	0	1	no viral genes detected
POLISHED_sample_pool_filtlong_wtdbg2	ctg464_polypolish	34209	No	NA	81	6	0	Low-quality	Genome-fragment	46.81	HMM-based (lower-bound)	0	1
POLISHED_sample_pool_filtlong_wtdbg2	ctg3401_polypolish	5132	No	NA	8	1	0	Low-quality	Genome-fragment	1.28	AAI-based (high-confidence)	0	1
POLISHED_sample_pool_filtlong_wtdbg2	ctg169_polypolish	54747	No	NA	98	20	1	High-quality	High-quality	100	AAI-based (high-confidence)	0	1
POLISHED_sample_pool_filtlong_wtdbg2	ctg723_polypolish	47458	No	NA	74	5	3	Medium-quality	Genome-fragment	74.01	AAI-based (medium-confidence)	0	1
POLISHED_sample_pool_filtlong_wtdbg2	ctg365_polypolish	38471	No	NA	84	16	0	High-quality	High-quality	100	AAI-based (high-confidence)	0	1
POLISHED_sample_pool_filtlong_wtdbg2	ctg514_polypolish	30977	No	NA	51	18	0	High-quality	High-quality	98.52	AAI-based (high-confidence)	0	1
POLISHED_sample_pool_filtlong_wtdbg2	ctg2431_polypolish	5082	No	NA	8	1	0	Low-quality	Genome-fragment	3.42	HMM-based (lower-bound)	0	1
POLISHED_sample_pool_filtlong_wtdbg2	ctg3294_polypolish	5119	No	NA	8	6	0	Low-quality	Genome-fragment	8.26	AAI-based (high-confidence)	0	1
POLISHED_sample_pool_filtlong_wtdbg2	ctg2166_polypolish	8225	No	NA	16	3	0	Low-quality	Genome-fragment	7.06	HMM-based (lower-bound)	0	1
POLISHED_sample_pool_filtlong_wtdbg2	ctg520_polypolish	30704	No	NA	49	15	0	Medium-quality	Genome-fragment	89.46	AAI-based (high-confidence)	0	1
POLISHED_sample_pool_filtlong_wtdbg2	ctg1447_polypolish	24226	No	NA	42	9	0	Medium-quality	Genome-fragment	64	AAI-based (high-confidence)	0	1
POLISHED_sample_pool_filtlong_wtdbg2	ctg408_polypolish	36153	No	NA	59	5	0	Medium-quality	Genome-fragment	50.74	HMM-based (lower-bound)	0	1
POLISHED_sample_pool_filtlong_wtdbg2	ctg537_polypolish	29810	No	NA	46	11	0	High-quality	High-quality	97.31	AAI-based (high-confidence)	0	1
POLISHED_sample_pool_filtlong_wtdbg2	ctg3267_polypolish	3582	No	NA	2	0	0	Low-quality	Genome-fragment	3.56	AAI-based (high-confidence)	0	1.08	no viral genes detected
POLISHED_sample_pool_filtlong_wtdbg2	ctg163_polypolish	56124	No	NA	57	14	1	Medium-quality	Genome-fragment	51.58	AAI-based (high-confidence)	0	1
POLISHED_sample_pool_filtlong_wtdbg2	ctg1129_polypolish	15814	No	NA	17	8	0	Medium-quality	Genome-fragment	77.42	AAI-based (high-confidence)	0	1
POLISHED_sample_pool_filtlong_wtdbg2	ctg1145_polypolish	15530	No	NA	24	1	0	Low-quality	Genome-fragment	17.87	AAI-based (medium-confidence)	0	1
POLISHED_sample_pool_filtlong_wtdbg2	ctg2288_polypolish	7690	No	NA	19	9	0	Low-quality	Genome-fragment	35.09	AAI-based (high-confidence)	0	1
POLISHED_sample_pool_filtlong_wtdbg2	ctg922_polypolish	18472	No	NA	31	5	2	Low-quality	Genome-fragment	32.02	AAI-based (high-confidence)	0	1
POLISHED_sample_pool_filtlong_wtdbg2	ctg2581_polypolish	8068	No	NA	8	1	0	Low-quality	Genome-fragment	11.99	AAI-based (high-confidence)	0	1
POLISHED_sample_pool_filtlong_wtdbg2	ctg558_polypolish	28887	No	NA	51	19	1	Medium-quality	Genome-fragment	67.15	AAI-based (high-confidence)	0	1
POLISHED_sample_pool_filtlong_wtdbg2	ctg508_polypolish	26747	No	NA	29	2	0	Low-quality	Genome-fragment	6.67	AAI-based (high-confidence)	0	1.1
POLISHED_sample_pool_filtlong_wtdbg2	ctg3468_polypolish	14943	No	NA	18	0	4	Low-quality	Genome-fragment	34.89	AAI-based (high-confidence)	0	1	no viral genes detected
POLISHED_sample_pool_filtlong_wtdbg2	ctg884_polypolish	38877	No	NA	55	11	0	Medium-quality	Genome-fragment	57.81	HMM-based (lower-bound)	0	1.23
POLISHED_sample_pool_filtlong_wtdbg2	ctg952_polypolish	18298	No	NA	32	0	0	Low-quality	Genome-fragment	12.1	AAI-based (high-confidence)	0	1.92	no viral genes detected; high kmer_freq may indicate large duplication
POLISHED_sample_pool_filtlong_wtdbg2	ctg1643_polypolish	10367	No	NA	12	1	0	Low-quality	Genome-fragment	6.87	AAI-based (high-confidence)	0	1.22
POLISHED_sample_pool_filtlong_wtdbg2	ctg30_polypolish	192678	No	NA	241	29	5	High-quality	High-quality	100	AAI-based (high-confidence)	0	1
POLISHED_sample_pool_filtlong_wtdbg2	ctg354_polypolish	38201	No	NA	61	17	0	Medium-quality	Genome-fragment	86.16	AAI-based (medium-confidence)	0	1
POLISHED_sample_pool_filtlong_wtdbg2	ctg216_polypolish	48081	No	NA	76	22	0	High-quality	High-quality	100	AAI-based (high-confidence)	0	1.01
POLISHED_sample_pool_filtlong_wtdbg2	ctg160_polypolish	59089	No	NA	90	16	4	Medium-quality	Genome-fragment	87.27	AAI-based (high-confidence)	0	1.03
POLISHED_sample_pool_filtlong_wtdbg2	ctg2353_polypolish	4011	No	NA	6	0	0	Low-quality	Genome-fragment	4.21	AAI-based (high-confidence)	0	1.23	no viral genes detected
POLISHED_sample_pool_filtlong_wtdbg2	ctg389_polypolish	36652	No	NA	46	18	1	High-quality	High-quality	97.91	AAI-based (high-confidence)	0	1
POLISHED_sample_pool_filtlong_wtdbg2	ctg2785_polypolish	5980	No	NA	10	0	0	Not-determined	Genome-fragment	NA	NA	0	1	no viral genes detected
POLISHED_sample_pool_filtlong_wtdbg2	ctg687_polypolish	24544	No	NA	39	35	0	Medium-quality	Genome-fragment	80.95	AAI-based (high-confidence)	0	1.03
POLISHED_sample_pool_filtlong_wtdbg2	ctg71_polypolish	56879	No	NA	66	10	2	Low-quality	Genome-fragment	14.19	AAI-based (high-confidence)	0	1
POLISHED_sample_pool_filtlong_wtdbg2	ctg561_polypolish	28365	No	NA	28	3	0	Low-quality	Genome-fragment	18.78	AAI-based (high-confidence)	0	1
POLISHED_sample_pool_filtlong_wtdbg2	ctg2900_polypolish	6167	No	NA	17	1	0	Low-quality	Genome-fragment	4.07	HMM-based (lower-bound)	0	1
POLISHED_sample_pool_filtlong_wtdbg2	ctg1940_polypolish	8495	No	NA	13	0	1	Low-quality	Genome-fragment	2.12	AAI-based (high-confidence)	0	1	no viral genes detected
POLISHED_sample_pool_filtlong_wtdbg2	ctg1566_polypolish	12190	No	NA	5	2	0	Low-quality	Genome-fragment	27.26	AAI-based (high-confidence)	0	1.02
POLISHED_sample_pool_filtlong_wtdbg2	ctg2285_polypolish	7112	No	NA	8	4	0	Low-quality	Genome-fragment	10.58	AAI-based (high-confidence)	0	1.01
POLISHED_sample_pool_filtlong_wtdbg2	ctg387_polypolish	25181	No	NA	33	6	0	Medium-quality	Genome-fragment	55.75	AAI-based (high-confidence)	0	1.01
POLISHED_sample_pool_filtlong_wtdbg2	ctg1126_polypolish	15985	No	NA	23	7	1	Low-quality	Genome-fragment	39.54	AAI-based (high-confidence)	0	1.01
POLISHED_sample_pool_filtlong_wtdbg2	ctg1167_polypolish	15477	No	NA	37	8	0	Low-quality	Genome-fragment	23.07	HMM-based (lower-bound)	0	1
POLISHED_sample_pool_filtlong_wtdbg2	ctg289_polypolish	42067	No	NA	74	22	1	High-quality	High-quality	100	AAI-based (high-confidence)	0	1
POLISHED_sample_pool_filtlong_wtdbg2	ctg2728_polypolish	6349	No	NA	7	0	0	Low-quality	Genome-fragment	6.64	AAI-based (high-confidence)	0	1.24	no viral genes detected
POLISHED_sample_pool_filtlong_wtdbg2	ctg2572_polypolish	6652	No	NA	5	0	1	Low-quality	Genome-fragment	1.66	AAI-based (high-confidence)	0	1.11	no viral genes detected
POLISHED_sample_pool_filtlong_wtdbg2	ctg2159_polypolish	8255	No	NA	10	2	0	Low-quality	Genome-fragment	7.74	AAI-based (high-confidence)	0	1
POLISHED_sample_pool_filtlong_wtdbg2	ctg880_polypolish	40757	No	NA	55	22	0	Low-quality	Genome-fragment	36.09	AAI-based (high-confidence)	0	1.06
POLISHED_sample_pool_filtlong_wtdbg2	ctg311_polypolish	40760	No	NA	63	20	1	High-quality	High-quality	100	AAI-based (high-confidence)	0	1
POLISHED_sample_pool_filtlong_wtdbg2	ctg1782_polypolish	10073	No	NA	24	5	0	Low-quality	Genome-fragment	10.27	HMM-based (lower-bound)	0	1
POLISHED_sample_pool_filtlong_wtdbg2	ctg857_polypolish	19945	No	NA	25	6	0	Low-quality	Genome-fragment	35.84	HMM-based (lower-bound)	0	1
POLISHED_sample_pool_filtlong_wtdbg2	ctg295_polypolish	52022	No	NA	82	26	0	Medium-quality	Genome-fragment	67.35	HMM-based (lower-bound)	0	1.19
POLISHED_sample_pool_filtlong_wtdbg2	ctg780_polypolish	21846	No	NA	31	3	0	Low-quality	Genome-fragment	14.47	AAI-based (high-confidence)	0	1
POLISHED_sample_pool_filtlong_wtdbg2	ctg1572_polypolish	11282	No	NA	7	1	0	Low-quality	Genome-fragment	2.81	AAI-based (high-confidence)	0	1
POLISHED_sample_pool_filtlong_wtdbg2	ctg513_polypolish	31033	No	NA	44	14	0	High-quality	High-quality	91.13	AAI-based (high-confidence)	0	1
POLISHED_sample_pool_filtlong_wtdbg2	ctg1036_polypolish	16951	No	NA	19	7	0	High-quality	High-quality	100	AAI-based (high-confidence)	0	1.02
POLISHED_sample_pool_filtlong_wtdbg2	ctg2209_polypolish	7944	No	NA	9	1	2	Low-quality	Genome-fragment	12.4	HMM-based (lower-bound)	0	1.01
POLISHED_sample_pool_filtlong_wtdbg2	ctg1333_polypolish	22703	No	NA	39	13	0	Low-quality	Genome-fragment	41.22	AAI-based (high-confidence)	0	1
POLISHED_sample_pool_filtlong_wtdbg2	ctg2073_polypolish	8648	No	NA	20	0	0	Low-quality	Genome-fragment	6.28	AAI-based (high-confidence)	0	1	no viral genes detected
POLISHED_sample_pool_filtlong_wtdbg2	ctg3515_polypolish	4615	No	NA	3	0	0	Low-quality	Genome-fragment	1.15	AAI-based (high-confidence)	0	1	no viral genes detected
POLISHED_sample_pool_filtlong_wtdbg2	ctg320_polypolish	40169	No	NA	49	8	0	Complete	High-quality	100	DTR (high-confidence)	0	1
POLISHED_sample_pool_filtlong_wtdbg2	ctg1046_polypolish	11782	No	NA	8	1	0	Low-quality	Genome-fragment	7.81	AAI-based (high-confidence)	0	1
POLISHED_sample_pool_filtlong_wtdbg2	ctg3555_polypolish	5939	No	NA	8	0	2	Not-determined	Genome-fragment	NA	NA	0	1	no viral genes detected
POLISHED_sample_pool_filtlong_wtdbg2	ctg1293_polypolish	23840	No	NA	21	4	0	Low-quality	Genome-fragment	47.06	AAI-based (high-confidence)	0	1.12
POLISHED_sample_pool_filtlong_wtdbg2	ctg364_polypolish	38323	No	NA	51	26	0	Medium-quality	Genome-fragment	63.95	AAI-based (medium-confidence)	0	1
POLISHED_sample_pool_filtlong_wtdbg2	ctg1660_polypolish	6678	No	NA	3	0	0	Not-determined	Genome-fragment	NA	NA	0	1.01	no viral genes detected
POLISHED_sample_pool_filtlong_wtdbg2	ctg441_polypolish	34415	No	NA	47	15	0	Medium-quality	Genome-fragment	60.76	HMM-based (lower-bound)	0	1
POLISHED_sample_pool_filtlong_wtdbg2	ctg1606_polypolish	9216	No	NA	9	0	0	Low-quality	Genome-fragment	6.11	AAI-based (high-confidence)	0	1.61	no viral genes detected; high kmer_freq may indicate large duplication
POLISHED_sample_pool_filtlong_wtdbg2	ctg299_polypolish	34325	No	NA	38	8	0	Low-quality	Genome-fragment	33.87	AAI-based (high-confidence)	0	1.55	high kmer_freq may indicate large duplication
POLISHED_sample_pool_filtlong_wtdbg2	ctg146_polypolish	62328	No	NA	101	26	0	High-quality	High-quality	100	AAI-based (high-confidence)	0	1
POLISHED_sample_pool_filtlong_wtdbg2	ctg2664_polypolish	6163	No	NA	9	0	1	Low-quality	Genome-fragment	14.39	AAI-based (medium-confidence)	0	1	no viral genes detected
POLISHED_sample_pool_filtlong_wtdbg2	ctg245_polypolish	47602	No	NA	75	33	0	High-quality	High-quality	100	AAI-based (high-confidence)	0	1
POLISHED_sample_pool_filtlong_wtdbg2	ctg986_polypolish	34527	No	NA	59	14	0	Medium-quality	Genome-fragment	78.75	AAI-based (high-confidence)	0	1
POLISHED_sample_pool_filtlong_wtdbg2	ctg335_polypolish	39537	No	NA	55	8	1	Low-quality	Genome-fragment	36.33	AAI-based (high-confidence)	0	1
POLISHED_sample_pool_filtlong_wtdbg2	ctg783_polypolish	46307	No	NA	91	1	0	Low-quality	Genome-fragment	14.83	AAI-based (high-confidence)	0	1
POLISHED_sample_pool_filtlong_wtdbg2	ctg782_polypolish	7415	No	NA	8	0	0	Low-quality	Genome-fragment	1.85	AAI-based (high-confidence)	0	1.09	no viral genes detected
POLISHED_sample_pool_filtlong_wtdbg2	ctg2817_polypolish	6004	No	NA	5	1	0	Low-quality	Genome-fragment	1.52	HMM-based (lower-bound)	0	1.03
POLISHED_sample_pool_filtlong_wtdbg2	ctg870_polypolish	19293	No	NA	21	0	0	Low-quality	Genome-fragment	4.81	AAI-based (high-confidence)	0	1.21	no viral genes detected
POLISHED_sample_pool_filtlong_wtdbg2	ctg1109_polypolish	15075	No	NA	16	0	0	Low-quality	Genome-fragment	9.95	AAI-based (high-confidence)	0	1.08	no viral genes detected
POLISHED_sample_pool_filtlong_wtdbg2	ctg590_polypolish	26556	No	NA	48	9	2	Medium-quality	Genome-fragment	61.81	AAI-based (high-confidence)	0	1
POLISHED_sample_pool_filtlong_wtdbg2	ctg1954_polypolish	18572	No	NA	4	0	0	Low-quality	Genome-fragment	18.51	AAI-based (high-confidence)	0	1.75	no viral genes detected; high kmer_freq may indicate large duplication
POLISHED_sample_pool_filtlong_wtdbg2	ctg409_polypolish	53404	No	NA	85	23	0	High-quality	High-quality	100	AAI-based (high-confidence)	0	1.14
POLISHED_sample_pool_filtlong_wtdbg2	ctg2522_polypolish	7078	No	NA	18	2	0	Low-quality	Genome-fragment	18.12	AAI-based (high-confidence)	0	1
POLISHED_sample_pool_filtlong_wtdbg2	ctg1880_polypolish	21953	No	NA	19	2	0	Low-quality	Genome-fragment	5.48	AAI-based (high-confidence)	0	1
POLISHED_sample_pool_filtlong_wtdbg2	ctg2044_polypolish	6796	No	NA	6	2	0	Low-quality	Genome-fragment	15.06	AAI-based (high-confidence)	0	1.02
POLISHED_sample_pool_filtlong_wtdbg2	ctg1091_polypolish	21947	No	NA	44	10	1	Low-quality	Genome-fragment	29.56	HMM-based (lower-bound)	0	1
POLISHED_sample_pool_filtlong_wtdbg2	ctg582_polypolish	16221	No	NA	19	0	0	Low-quality	Genome-fragment	4.05	AAI-based (high-confidence)	0	1.12	no viral genes detected
POLISHED_sample_pool_filtlong_wtdbg2	ctg992_polypolish	21189	No	NA	29	0	1	Low-quality	Genome-fragment	5.28	AAI-based (high-confidence)	0	1.32	no viral genes detected
POLISHED_sample_pool_filtlong_wtdbg2	ctg1941_polypolish	9014	No	NA	6	0	0	Not-determined	Genome-fragment	NA	NA	0	1	no viral genes detected
POLISHED_sample_pool_filtlong_wtdbg2	ctg2051_polypolish	8686	No	NA	13	8	0	Low-quality	Genome-fragment	25.66	AAI-based (high-confidence)	0	1
POLISHED_sample_pool_filtlong_wtdbg2	ctg2452_polypolish	7219	No	NA	9	4	0	High-quality	High-quality	100	AAI-based (high-confidence)	0	1.18
POLISHED_sample_pool_filtlong_wtdbg2	ctg904_polypolish	18847	No	NA	36	10	0	Low-quality	Genome-fragment	35.2	AAI-based (high-confidence)	0	1
POLISHED_sample_pool_filtlong_wtdbg2	ctg478_polypolish	32832	No	NA	40	11	1	Medium-quality	Genome-fragment	67.93	AAI-based (high-confidence)	0	1
POLISHED_sample_pool_filtlong_wtdbg2	ctg3103_polypolish	14569	No	NA	11	3	0	Low-quality	Genome-fragment	28.75	AAI-based (high-confidence)	0	1.26
POLISHED_sample_pool_filtlong_wtdbg2	ctg1729_polypolish	5076	No	NA	2	0	0	Low-quality	Genome-fragment	4.16	AAI-based (high-confidence)	0	1.01	no viral genes detected
POLISHED_sample_pool_filtlong_wtdbg2	ctg1373_polypolish	12956	No	NA	25	9	0	Low-quality	Genome-fragment	21.89	AAI-based (high-confidence)	0	1
POLISHED_sample_pool_filtlong_wtdbg2	ctg3050_polypolish	5627	No	NA	8	0	0	Not-determined	Genome-fragment	NA	NA	0	1	no viral genes detected
POLISHED_sample_pool_filtlong_wtdbg2	ctg437_polypolish	34268	No	NA	54	18	1	Medium-quality	Genome-fragment	76.93	AAI-based (high-confidence)	0	1
POLISHED_sample_pool_filtlong_wtdbg2	ctg2333_polypolish	7337	No	NA	9	0	1	Not-determined	Genome-fragment	NA	NA	0	1	no viral genes detected
POLISHED_sample_pool_filtlong_wtdbg2	ctg272_polypolish	43491	No	NA	70	18	1	High-quality	High-quality	100	AAI-based (high-confidence)	0	1
POLISHED_sample_pool_filtlong_wtdbg2	ctg1548_polypolish	12243	No	NA	16	4	0	Low-quality	Genome-fragment	41.06	HMM-based (lower-bound)	0	1
POLISHED_sample_pool_filtlong_wtdbg2	ctg2344_polypolish	7469	No	NA	15	0	0	Low-quality	Genome-fragment	17.05	AAI-based (high-confidence)	0	1	no viral genes detected
POLISHED_sample_pool_filtlong_wtdbg2	ctg172_polypolish	54694	No	NA	88	15	1	High-quality	High-quality	90.7	AAI-based (high-confidence)	0	1
POLISHED_sample_pool_filtlong_wtdbg2	ctg191_polypolish	51113	No	NA	68	29	0	Medium-quality	Genome-fragment	86.82	AAI-based (high-confidence)	0	1
POLISHED_sample_pool_filtlong_wtdbg2	ctg1759_polypolish	10215	No	NA	10	1	3	Low-quality	Genome-fragment	15.95	HMM-based (lower-bound)	0	1.01
POLISHED_sample_pool_filtlong_wtdbg2	ctg1554_polypolish	15913	No	NA	24	4	1	Low-quality	Genome-fragment	20.88	HMM-based (lower-bound)	0	1
POLISHED_sample_pool_filtlong_wtdbg2	ctg1140_polypolish	15476	No	NA	28	14	0	Low-quality	Genome-fragment	28.02	AAI-based (high-confidence)	0	1
POLISHED_sample_pool_filtlong_wtdbg2	ctg3355_polypolish	4963	No	NA	6	5	0	Low-quality	Genome-fragment	8.15	HMM-based (lower-bound)	0	1.02
POLISHED_sample_pool_filtlong_wtdbg2	ctg2176_polypolish	8204	No	NA	13	0	0	Not-determined	Genome-fragment	NA	NA	0	1	no viral genes detected
POLISHED_sample_pool_filtlong_wtdbg2	ctg2158_polypolish	8757	No	NA	11	2	0	Low-quality	Genome-fragment	21.73	AAI-based (high-confidence)	0	1
POLISHED_sample_pool_filtlong_wtdbg2	ctg3335_polypolish	5133	No	NA	6	2	0	High-quality	High-quality	92.71	AAI-based (high-confidence)	0	1.71	high kmer_freq may indicate large duplication
POLISHED_sample_pool_filtlong_wtdbg2	ctg781_polypolish	18142	No	NA	13	1	0	Low-quality	Genome-fragment	4.52	AAI-based (high-confidence)	0	1.02
POLISHED_sample_pool_filtlong_wtdbg2	ctg1549_polypolish	11325	No	NA	22	3	0	Low-quality	Genome-fragment	31.88	AAI-based (medium-confidence)	0	1
POLISHED_sample_pool_filtlong_wtdbg2	ctg1044_polypolish	55908	Yes	44246	74	10	9	Low-quality	Genome-fragment	42.35	HMM-based (lower-bound)	20.86	1
POLISHED_sample_pool_filtlong_wtdbg2	ctg2854_polypolish	6435	No	NA	10	4	0	High-quality	High-quality	94.69	AAI-based (high-confidence)	0	1
POLISHED_sample_pool_filtlong_wtdbg2	ctg1007_polypolish	15455	No	NA	34	6	0	Low-quality	Genome-fragment	15.63	AAI-based (high-confidence)	0	1.45
POLISHED_sample_pool_filtlong_wtdbg2	ctg3614_polypolish	7524	No	NA	7	0	1	Low-quality	Genome-fragment	1.88	AAI-based (high-confidence)	0	1	no viral genes detected
POLISHED_sample_pool_filtlong_wtdbg2	ctg2302_polypolish	14260	No	NA	6	2	0	Low-quality	Genome-fragment	3.56	AAI-based (high-confidence)	0	1.01
POLISHED_sample_pool_filtlong_wtdbg2	ctg528_polypolish	30057	No	NA	67	6	1	Medium-quality	Genome-fragment	70.75	AAI-based (high-confidence)	0	1
POLISHED_sample_pool_filtlong_wtdbg2	ctg292_polypolish	35977	No	NA	28	0	0	Low-quality	Genome-fragment	8.97	AAI-based (high-confidence)	0	1	no viral genes detected
POLISHED_sample_pool_filtlong_wtdbg2	ctg150_polypolish	60578	No	NA	109	29	0	High-quality	High-quality	97.8	AAI-based (high-confidence)	0	1
POLISHED_sample_pool_filtlong_wtdbg2	ctg352_polypolish	71702	No	NA	133	25	0	High-quality	High-quality	100	AAI-based (high-confidence)	0	1.01	contig >1.5x longer than expected genome length
POLISHED_sample_pool_filtlong_wtdbg2	ctg1803_polypolish	9924	No	NA	18	11	0	Low-quality	Genome-fragment	21.22	AAI-based (high-confidence)	0	1
POLISHED_sample_pool_filtlong_wtdbg2	ctg236_polypolish	87192	No	NA	95	6	0	Medium-quality	Genome-fragment	82.45	AAI-based (high-confidence)	0	1
POLISHED_sample_pool_filtlong_wtdbg2	ctg2233_polypolish	7997	No	NA	13	2	1	Low-quality	Genome-fragment	19.52	AAI-based (high-confidence)	0	1.07
POLISHED_sample_pool_filtlong_wtdbg2	ctg171_polypolish	111341	No	NA	143	34	7	High-quality	High-quality	100	AAI-based (high-confidence)	0	1.01	contig >1.5x longer than expected genome length
POLISHED_sample_pool_filtlong_wtdbg2	ctg738_polypolish	11202	No	NA	13	0	0	Low-quality	Genome-fragment	2.79	AAI-based (high-confidence)	0	1	no viral genes detected
POLISHED_sample_pool_filtlong_wtdbg2	ctg158_polypolish	35391	No	NA	70	1	2	Low-quality	Genome-fragment	8.83	AAI-based (high-confidence)	0	1.58	high kmer_freq may indicate large duplication
POLISHED_sample_pool_filtlong_wtdbg2	ctg431_polypolish	66581	No	NA	140	9	2	High-quality	High-quality	99.29	AAI-based (high-confidence)	0	1.01
POLISHED_sample_pool_filtlong_wtdbg2	ctg784_polypolish	22175	No	NA	27	12	0	Low-quality	Genome-fragment	40.39	AAI-based (high-confidence)	0	1
POLISHED_sample_pool_filtlong_wtdbg2	ctg1673_polypolish	10812	No	NA	22	10	0	Low-quality	Genome-fragment	33.26	AAI-based (medium-confidence)	0	1
POLISHED_sample_pool_filtlong_wtdbg2	ctg966_polypolish	5335	No	NA	3	0	1	Low-quality	Genome-fragment	12.46	AAI-based (high-confidence)	0	1	no viral genes detected
POLISHED_sample_pool_filtlong_wtdbg2	ctg396_polypolish	36753	No	NA	60	16	0	High-quality	High-quality	100	AAI-based (high-confidence)	0	1
POLISHED_sample_pool_filtlong_wtdbg2	ctg2283_polypolish	7588	No	NA	9	0	0	Low-quality	Genome-fragment	12.51	AAI-based (medium-confidence)	0	1	no viral genes detected
POLISHED_sample_pool_filtlong_wtdbg2	ctg2629_polypolish	6559	No	NA	13	0	0	Low-quality	Genome-fragment	1.64	AAI-based (medium-confidence)	0	1	no viral genes detected
POLISHED_sample_pool_filtlong_wtdbg2	ctg1342_polypolish	7560	No	NA	17	0	0	Low-quality	Genome-fragment	1.89	AAI-based (high-confidence)	0	1	no viral genes detected
POLISHED_sample_pool_filtlong_wtdbg2	ctg2056_polypolish	8939	No	NA	15	9	0	Low-quality	Genome-fragment	20.58	AAI-based (high-confidence)	0	1
POLISHED_sample_pool_filtlong_wtdbg2	ctg1082_polypolish	37851	No	NA	59	1	3	Low-quality	Genome-fragment	9.44	AAI-based (high-confidence)	0	1.45
POLISHED_sample_pool_filtlong_wtdbg2	ctg307_polypolish	31004	No	NA	29	1	0	Low-quality	Genome-fragment	7.73	AAI-based (high-confidence)	0	1.04
POLISHED_sample_pool_filtlong_wtdbg2	ctg1960_polypolish	8898	No	NA	18	8	0	Low-quality	Genome-fragment	22.35	AAI-based (high-confidence)	0	1
POLISHED_sample_pool_filtlong_wtdbg2	ctg360_polypolish	37618	No	NA	48	21	0	High-quality	High-quality	96.25	AAI-based (high-confidence)	0	1.01
POLISHED_sample_pool_filtlong_wtdbg2	ctg3142_polypolish	5575	No	NA	11	0	0	Not-determined	Genome-fragment	NA	NA	0	1	no viral genes detected
POLISHED_sample_pool_filtlong_wtdbg2	ctg2745_polypolish	25129	No	NA	23	1	1	Medium-quality	Genome-fragment	58.67	AAI-based (high-confidence)	0	1
POLISHED_sample_pool_filtlong_wtdbg2	ctg1561_polypolish	11408	No	NA	22	12	0	Low-quality	Genome-fragment	33.05	AAI-based (medium-confidence)	0	1
POLISHED_sample_pool_filtlong_wtdbg2	ctg309_polypolish	40536	No	NA	56	9	0	High-quality	High-quality	100	AAI-based (high-confidence)	0	1.01
POLISHED_sample_pool_filtlong_wtdbg2	ctg1396_polypolish	12949	No	NA	17	9	0	Medium-quality	Genome-fragment	63.36	AAI-based (medium-confidence)	0	1
POLISHED_sample_pool_filtlong_wtdbg2	ctg1907_polypolish	8298	No	NA	7	1	0	Low-quality	Genome-fragment	2.07	AAI-based (high-confidence)	0	1.04
POLISHED_sample_pool_filtlong_wtdbg2	ctg1858_polypolish	11101	No	NA	19	2	1	Low-quality	Genome-fragment	4.65	AAI-based (medium-confidence)	0	1.01
POLISHED_sample_pool_filtlong_wtdbg2	ctg2921_polypolish	17504	No	NA	11	0	1	Low-quality	Genome-fragment	4.37	AAI-based (high-confidence)	0	1.1	no viral genes detected
POLISHED_sample_pool_filtlong_wtdbg2	ctg1277_polypolish	8249	No	NA	15	0	0	Low-quality	Genome-fragment	5.47	AAI-based (high-confidence)	0	1.2	no viral genes detected
POLISHED_sample_pool_filtlong_wtdbg2	ctg770_polypolish	17515	No	NA	18	4	0	Low-quality	Genome-fragment	4.37	AAI-based (high-confidence)	0	1.29
POLISHED_sample_pool_filtlong_wtdbg2	ctg644_polypolish	25161	No	NA	21	1	1	Medium-quality	Genome-fragment	58.74	AAI-based (high-confidence)	0	1
POLISHED_sample_pool_filtlong_wtdbg2	ctg2027_polypolish	8199	No	NA	6	0	0	Low-quality	Genome-fragment	2.04	AAI-based (high-confidence)	0	1.16	no viral genes detected
POLISHED_sample_pool_filtlong_wtdbg2	ctg340_polypolish	39448	No	NA	62	19	2	Medium-quality	Genome-fragment	62.89	HMM-based (lower-bound)	0	1	low-confidence DTR
POLISHED_sample_pool_filtlong_wtdbg2	ctg2507_polypolish	7453	No	NA	8	1	0	Low-quality	Genome-fragment	4.94	AAI-based (high-confidence)	0	1
POLISHED_sample_pool_filtlong_wtdbg2	ctg1754_polypolish	9082	No	NA	3	0	0	Low-quality	Genome-fragment	19.11	AAI-based (high-confidence)	0	1.03	no viral genes detected
POLISHED_sample_pool_filtlong_wtdbg2	ctg616_polypolish	21638	No	NA	24	2	0	Low-quality	Genome-fragment	14.33	AAI-based (high-confidence)	0	1.7	high kmer_freq may indicate large duplication
POLISHED_sample_pool_filtlong_wtdbg2	ctg2191_polypolish	16707	No	NA	33	0	2	Low-quality	Genome-fragment	4.17	AAI-based (high-confidence)	0	1.37	no viral genes detected; low-confidence DTR
POLISHED_sample_pool_filtlong_wtdbg2	ctg221_polypolish	46337	No	NA	89	21	0	High-quality	High-quality	97.58	AAI-based (high-confidence)	0	1
POLISHED_sample_pool_filtlong_wtdbg2	ctg2655_polypolish	6541	No	NA	9	0	0	Not-determined	Genome-fragment	NA	NA	0	1.01	no viral genes detected
POLISHED_sample_pool_filtlong_wtdbg2	ctg1001_polypolish	12912	No	NA	9	0	0	Low-quality	Genome-fragment	3.22	AAI-based (high-confidence)	0	1.07	no viral genes detected
POLISHED_sample_pool_filtlong_wtdbg2	ctg1918_polypolish	8956	No	NA	17	9	0	Low-quality	Genome-fragment	20.54	AAI-based (high-confidence)	0	1
POLISHED_sample_pool_filtlong_wtdbg2	ctg636_polypolish	25718	No	NA	45	15	0	Medium-quality	Genome-fragment	70.62	AAI-based (high-confidence)	0	1
POLISHED_sample_pool_filtlong_wtdbg2	ctg330_polypolish	39969	No	NA	53	26	2	Complete	High-quality	100	DTR (high-confidence)	0	1.01
POLISHED_sample_pool_filtlong_wtdbg2	ctg3503_polypolish	5708	No	NA	5	0	1	Low-quality	Genome-fragment	1.42	AAI-based (high-confidence)	0	1	no viral genes detected
POLISHED_sample_pool_filtlong_wtdbg2	ctg2474_polypolish	7008	No	NA	13	4	0	Low-quality	Genome-fragment	8.39	HMM-based (lower-bound)	0	1
POLISHED_sample_pool_filtlong_wtdbg2	ctg1528_polypolish	6264	No	NA	12	0	0	Low-quality	Genome-fragment	1.56	AAI-based (high-confidence)	0	1.07	no viral genes detected
POLISHED_sample_pool_filtlong_wtdbg2	ctg764_polypolish	20687	No	NA	28	12	0	Low-quality	Genome-fragment	41.06	AAI-based (high-confidence)	0	1.3
POLISHED_sample_pool_filtlong_wtdbg2	ctg1882_polypolish	8381	No	NA	17	15	0	Low-quality	Genome-fragment	27.63	AAI-based (high-confidence)	0	1
POLISHED_sample_pool_filtlong_wtdbg2	ctg3207_polypolish	5206	No	NA	9	6	0	Low-quality	Genome-fragment	12.87	AAI-based (high-confidence)	0	1
POLISHED_sample_pool_filtlong_wtdbg2	ctg1294_polypolish	19840	No	NA	11	0	0	Low-quality	Genome-fragment	4.95	AAI-based (high-confidence)	0	1.22	no viral genes detected
POLISHED_sample_pool_filtlong_wtdbg2	ctg641_polypolish	25611	No	NA	39	13	2	Medium-quality	Genome-fragment	73.13	AAI-based (high-confidence)	0	1
POLISHED_sample_pool_filtlong_wtdbg2	ctg1025_polypolish	30303	No	NA	48	7	0	Medium-quality	Genome-fragment	59.8	AAI-based (high-confidence)	0	1
POLISHED_sample_pool_filtlong_wtdbg2	ctg2557_polypolish	6704	No	NA	7	2	0	Low-quality	Genome-fragment	1.67	AAI-based (high-confidence)	0	1.51	high kmer_freq may indicate large duplication
POLISHED_sample_pool_filtlong_wtdbg2	ctg1967_polypolish	9017	No	NA	18	3	0	Low-quality	Genome-fragment	21.62	AAI-based (high-confidence)	0	1
POLISHED_sample_pool_filtlong_wtdbg2	ctg1844_polypolish	19882	No	NA	20	0	0	Low-quality	Genome-fragment	4.96	AAI-based (high-confidence)	0	1.25	no viral genes detected
POLISHED_sample_pool_filtlong_wtdbg2	ctg1125_polypolish	15849	No	NA	18	0	2	Low-quality	Genome-fragment	25.82	AAI-based (medium-confidence)	0	1	no viral genes detected
POLISHED_sample_pool_filtlong_wtdbg2	ctg260_polypolish	43867	No	NA	74	29	1	High-quality	High-quality	94.98	AAI-based (high-confidence)	0	1
POLISHED_sample_pool_filtlong_wtdbg2	ctg1511_polypolish	12276	No	NA	19	7	0	Low-quality	Genome-fragment	30.02	AAI-based (high-confidence)	0	1
POLISHED_sample_pool_filtlong_wtdbg2	ctg451_polypolish	34194	No	NA	38	5	2	Complete	High-quality	100	DTR (high-confidence)	0	1.01
POLISHED_sample_pool_filtlong_wtdbg2	ctg3387_polypolish	5136	No	NA	14	0	0	Not-determined	Genome-fragment	NA	NA	0	1	no viral genes detected
POLISHED_sample_pool_filtlong_wtdbg2	ctg682_polypolish	23873	No	NA	26	5	1	Low-quality	Genome-fragment	33.75	AAI-based (high-confidence)	0	1
POLISHED_sample_pool_filtlong_wtdbg2	ctg732_polypolish	22603	No	NA	23	1	0	Low-quality	Genome-fragment	14.98	AAI-based (high-confidence)	0	1
POLISHED_sample_pool_filtlong_wtdbg2	ctg134_polypolish	65842	No	NA	98	12	4	Medium-quality	Genome-fragment	83.95	AAI-based (high-confidence)	0	1
POLISHED_sample_pool_filtlong_wtdbg2	ctg2752_polypolish	8276	No	NA	14	0	0	Not-determined	Genome-fragment	NA	NA	0	1	no viral genes detected
POLISHED_sample_pool_filtlong_wtdbg2	ctg398_polypolish	57999	No	NA	65	17	2	High-quality	High-quality	100	AAI-based (high-confidence)	0	1.65	high kmer_freq may indicate large duplication; contig >1.5x longer than expected genome length
POLISHED_sample_pool_filtlong_wtdbg2	ctg716_polypolish	22822	No	NA	31	11	0	Medium-quality	Genome-fragment	56.29	AAI-based (high-confidence)	0	1
POLISHED_sample_pool_filtlong_wtdbg2	ctg2771_polypolish	6239	No	NA	9	2	0	Low-quality	Genome-fragment	2.82	HMM-based (lower-bound)	0	1
POLISHED_sample_pool_filtlong_wtdbg2	ctg897_polypolish	19110	No	NA	33	7	0	Low-quality	Genome-fragment	45.14	AAI-based (high-confidence)	0	1
POLISHED_sample_pool_filtlong_wtdbg2	ctg761_polypolish	16803	No	NA	18	1	0	Low-quality	Genome-fragment	16.14	AAI-based (high-confidence)	0	1.05
POLISHED_sample_pool_filtlong_wtdbg2	ctg3218_polypolish	5001	No	NA	5	2	0	Low-quality	Genome-fragment	10.58	AAI-based (high-confidence)	0	1
POLISHED_sample_pool_filtlong_wtdbg2	ctg756_polypolish	7155	No	NA	11	0	0	Low-quality	Genome-fragment	1.78	AAI-based (high-confidence)	0	1	no viral genes detected
POLISHED_sample_pool_filtlong_wtdbg2	ctg385_polypolish	37592	No	NA	57	6	1	Medium-quality	Genome-fragment	83.36	HMM-based (lower-bound)	0	1
POLISHED_sample_pool_filtlong_wtdbg2	ctg1291_polypolish	13695	No	NA	22	0	1	Low-quality	Genome-fragment	13.8	AAI-based (high-confidence)	0	1	no viral genes detected
POLISHED_sample_pool_filtlong_wtdbg2	ctg755_polypolish	35858	No	NA	45	6	0	Low-quality	Genome-fragment	8.94	AAI-based (high-confidence)	0	1
POLISHED_sample_pool_filtlong_wtdbg2	ctg95_polypolish	85121	No	NA	108	23	8	Complete	High-quality	100	DTR (high-confidence)	0	1
POLISHED_sample_pool_filtlong_wtdbg2	ctg282_polypolish	42363	No	NA	63	19	0	Medium-quality	Genome-fragment	89.83	AAI-based (high-confidence)	0	1
POLISHED_sample_pool_filtlong_wtdbg2	ctg1404_polypolish	12759	No	NA	14	4	0	Low-quality	Genome-fragment	3.18	AAI-based (high-confidence)	0	1.01
POLISHED_sample_pool_filtlong_wtdbg2	ctg395_polypolish	36089	No	NA	53	14	1	High-quality	High-quality	100	AAI-based (high-confidence)	0	1.01
POLISHED_sample_pool_filtlong_wtdbg2	ctg3203_polypolish	5610	No	NA	11	0	0	Low-quality	Genome-fragment	5.59	AAI-based (high-confidence)	0	1	no viral genes detected
POLISHED_sample_pool_filtlong_wtdbg2	ctg203_polypolish	49672	No	NA	81	21	0	Complete	High-quality	100	DTR (high-confidence)	0	1.01
POLISHED_sample_pool_filtlong_wtdbg2	ctg2741_polypolish	6485	No	NA	8	1	0	Low-quality	Genome-fragment	5.91	AAI-based (high-confidence)	0	1
POLISHED_sample_pool_filtlong_wtdbg2	ctg1571_polypolish	29900	No	NA	58	12	0	Medium-quality	Genome-fragment	73.71	AAI-based (high-confidence)	0	1
POLISHED_sample_pool_filtlong_wtdbg2	ctg461_polypolish	34453	No	NA	41	9	0	High-quality	High-quality	97.86	AAI-based (medium-confidence)	0	1
POLISHED_sample_pool_filtlong_wtdbg2	ctg2101_polypolish	12404	No	NA	23	2	1	Low-quality	Genome-fragment	8.17	AAI-based (high-confidence)	0	1.46
POLISHED_sample_pool_filtlong_wtdbg2	ctg1380_polypolish	13074	No	NA	16	0	0	Low-quality	Genome-fragment	8.66	AAI-based (high-confidence)	0	1.08	no viral genes detected
POLISHED_sample_pool_filtlong_wtdbg2	ctg290_polypolish	41497	No	NA	78	18	0	High-quality	High-quality	98.36	AAI-based (high-confidence)	0	1
POLISHED_sample_pool_filtlong_wtdbg2	ctg154_polypolish	59541	No	NA	82	23	3	High-quality	High-quality	97.52	AAI-based (high-confidence)	0	1
POLISHED_sample_pool_filtlong_wtdbg2	ctg304_polypolish	41345	No	NA	54	32	0	Medium-quality	Genome-fragment	69.22	AAI-based (medium-confidence)	0	1
POLISHED_sample_pool_filtlong_wtdbg2	ctg83_polypolish	71637	No	NA	106	23	5	Medium-quality	Genome-fragment	89.1	AAI-based (high-confidence)	0	1
POLISHED_sample_pool_filtlong_wtdbg2	ctg1651_polypolish	10636	No	NA	7	1	0	Low-quality	Genome-fragment	10.7	AAI-based (high-confidence)	0	1.15
POLISHED_sample_pool_filtlong_wtdbg2	ctg155_polypolish	58306	No	NA	80	17	1	High-quality	High-quality	97.32	AAI-based (high-confidence)	0	1
POLISHED_sample_pool_filtlong_wtdbg2	ctg1110_polypolish	13181	No	NA	8	0	0	Low-quality	Genome-fragment	3.29	AAI-based (high-confidence)	0	1.04	no viral genes detected
POLISHED_sample_pool_filtlong_wtdbg2	ctg232_polypolish	80287	No	NA	124	37	0	High-quality	High-quality	100	AAI-based (high-confidence)	0	1.56	high kmer_freq may indicate large duplication; contig >1.5x longer than expected genome length
POLISHED_sample_pool_filtlong_wtdbg2	ctg1640_polypolish	10989	No	NA	18	1	1	Low-quality	Genome-fragment	28.18	AAI-based (medium-confidence)	0	1
POLISHED_sample_pool_filtlong_wtdbg2	ctg3080_polypolish	5528	No	NA	8	2	0	Low-quality	Genome-fragment	10.57	AAI-based (medium-confidence)	0	1
POLISHED_sample_pool_filtlong_wtdbg2	ctg1703_polypolish	10760	No	NA	15	0	1	Low-quality	Genome-fragment	2.68	AAI-based (high-confidence)	0	1	no viral genes detected
POLISHED_sample_pool_filtlong_wtdbg2	ctg3511_polypolish	9494	No	NA	14	0	0	Low-quality	Genome-fragment	2.37	AAI-based (high-confidence)	0	1.01	no viral genes detected
POLISHED_sample_pool_filtlong_wtdbg2	ctg3391_polypolish	4962	No	NA	2	2	0	Low-quality	Genome-fragment	5.04	AAI-based (high-confidence)	0	1
POLISHED_sample_pool_filtlong_wtdbg2	ctg908_polypolish	6665	No	NA	6	0	0	Low-quality	Genome-fragment	4.4	AAI-based (high-confidence)	0	1	no viral genes detected
POLISHED_sample_pool_filtlong_wtdbg2	ctg185_polypolish	53556	No	NA	86	29	0	High-quality	High-quality	100	AAI-based (high-confidence)	0	1
POLISHED_sample_pool_filtlong_wtdbg2	ctg367_polypolish	38198	No	NA	73	16	0	High-quality	High-quality	100	AAI-based (high-confidence)	0	1
POLISHED_sample_pool_filtlong_wtdbg2	ctg2638_polypolish	8901	No	NA	12	2	0	Low-quality	Genome-fragment	13.3	AAI-based (high-confidence)	0	1.63	high kmer_freq may indicate large duplication
POLISHED_sample_pool_filtlong_wtdbg2	ctg659_polypolish	38330	No	NA	55	16	0	High-quality	High-quality	99.79	AAI-based (high-confidence)	0	1
POLISHED_sample_pool_filtlong_wtdbg2	ctg406_polypolish	36934	No	NA	40	7	0	Medium-quality	Genome-fragment	83.95	AAI-based (high-confidence)	0	1
POLISHED_sample_pool_filtlong_wtdbg2	ctg2733_polypolish	6374	No	NA	9	4	0	High-quality	High-quality	99.62	AAI-based (high-confidence)	0	1
POLISHED_sample_pool_filtlong_wtdbg2	ctg3465_polypolish	12881	No	NA	19	0	1	Not-determined	Genome-fragment	NA	NA	0	1.03	no viral genes detected
POLISHED_sample_pool_filtlong_wtdbg2	ctg1181_polypolish	10544	No	NA	9	0	0	Low-quality	Genome-fragment	2.63	AAI-based (high-confidence)	0	1.1	no viral genes detected
POLISHED_sample_pool_filtlong_wtdbg2	ctg925_polypolish	16098	No	NA	20	1	0	Low-quality	Genome-fragment	33.37	AAI-based (high-confidence)	0	1.03
POLISHED_sample_pool_filtlong_wtdbg2	ctg256_polypolish	34722	No	NA	58	7	0	Medium-quality	Genome-fragment	61.31	AAI-based (high-confidence)	0	1.78	high kmer_freq may indicate large duplication
POLISHED_sample_pool_filtlong_wtdbg2	ctg597_polypolish	24222	No	NA	17	2	0	Low-quality	Genome-fragment	6.04	AAI-based (high-confidence)	0	1.09
POLISHED_sample_pool_filtlong_wtdbg2	ctg301_polypolish	40965	No	NA	60	19	0	High-quality	High-quality	100	AAI-based (high-confidence)	0	1.01
POLISHED_sample_pool_filtlong_wtdbg2	ctg2461_polypolish	16218	No	NA	28	0	0	Low-quality	Genome-fragment	10.74	AAI-based (high-confidence)	0	1.29	no viral genes detected
POLISHED_sample_pool_filtlong_wtdbg2	ctg284_polypolish	80457	No	NA	129	22	1	High-quality	High-quality	100	AAI-based (high-confidence)	0	1.15	contig >1.5x longer than expected genome length
POLISHED_sample_pool_filtlong_wtdbg2	ctg209_polypolish	45284	No	NA	63	4	0	Low-quality	Genome-fragment	11.29	AAI-based (high-confidence)	0	1
POLISHED_sample_pool_filtlong_wtdbg2	ctg1210_polypolish	26987	No	NA	8	0	0	Low-quality	Genome-fragment	27.02	AAI-based (high-confidence)	0	1.48	no viral genes detected
POLISHED_sample_pool_filtlong_wtdbg2	ctg413_polypolish	35312	No	NA	65	18	2	Medium-quality	Genome-fragment	87.61	AAI-based (high-confidence)	0	1
POLISHED_sample_pool_filtlong_wtdbg2	ctg1349_polypolish	13375	No	NA	9	1	0	Low-quality	Genome-fragment	29.57	AAI-based (high-confidence)	0	1
POLISHED_sample_pool_filtlong_wtdbg2	ctg1924_polypolish	8571	No	NA	7	0	0	Low-quality	Genome-fragment	5.67	AAI-based (high-confidence)	0	1.27	no viral genes detected
POLISHED_sample_pool_filtlong_wtdbg2	ctg1619_polypolish	35271	No	NA	66	15	0	Low-quality	Genome-fragment	25.46	AAI-based (medium-confidence)	0	1
POLISHED_sample_pool_filtlong_wtdbg2	ctg106_polypolish	78046	No	NA	125	18	3	Complete	High-quality	100	DTR (high-confidence)	0	1
POLISHED_sample_pool_filtlong_wtdbg2	ctg1157_polypolish	15759	No	NA	30	3	0	Low-quality	Genome-fragment	12.71	HMM-based (lower-bound)	0	1.01
POLISHED_sample_pool_filtlong_wtdbg2	ctg2898_polypolish	6155	No	NA	10	6	0	Low-quality	Genome-fragment	15.66	AAI-based (high-confidence)	0	1
POLISHED_sample_pool_filtlong_wtdbg2	ctg753_polypolish	22773	No	NA	33	9	1	Medium-quality	Genome-fragment	52.69	AAI-based (high-confidence)	0	1
POLISHED_sample_pool_filtlong_wtdbg2	ctg386_polypolish	37085	No	NA	54	6	1	Low-quality	Genome-fragment	39.32	AAI-based (high-confidence)	0	1.01
POLISHED_sample_pool_filtlong_wtdbg2	ctg266_polypolish	43478	No	NA	75	16	0	High-quality	High-quality	99.22	AAI-based (high-confidence)	0	1.01
POLISHED_sample_pool_filtlong_wtdbg2	ctg856_polypolish	19683	No	NA	35	9	0	Low-quality	Genome-fragment	10.58	HMM-based (lower-bound)	0	1
POLISHED_sample_pool_filtlong_wtdbg2	ctg2865_polypolish	12721	No	NA	16	0	0	Low-quality	Genome-fragment	8.49	AAI-based (high-confidence)	0	1.07	no viral genes detected
POLISHED_sample_pool_filtlong_wtdbg2	ctg1053_polypolish	16699	No	NA	22	8	0	Medium-quality	Genome-fragment	73.9	AAI-based (medium-confidence)	0	1
POLISHED_sample_pool_filtlong_wtdbg2	ctg634_polypolish	17881	No	NA	12	1	0	Low-quality	Genome-fragment	9.37	HMM-based (lower-bound)	0	1.24
POLISHED_sample_pool_filtlong_wtdbg2	ctg1315_polypolish	21887	No	NA	32	0	1	Low-quality	Genome-fragment	5.46	AAI-based (high-confidence)	0	1.28	no viral genes detected
POLISHED_sample_pool_filtlong_wtdbg2	ctg2780_polypolish	14918	No	NA	31	1	0	Low-quality	Genome-fragment	38.01	AAI-based (medium-confidence)	0	1
POLISHED_sample_pool_filtlong_wtdbg2	ctg1982_polypolish	9519	No	NA	11	2	0	Low-quality	Genome-fragment	2.37	AAI-based (high-confidence)	0	1.68	high kmer_freq may indicate large duplication
POLISHED_sample_pool_filtlong_wtdbg2	ctg1657_polypolish	10645	No	NA	23	0	1	Low-quality	Genome-fragment	25.18	AAI-based (high-confidence)	0	1	no viral genes detected
POLISHED_sample_pool_filtlong_wtdbg2	ctg2600_polypolish	11241	No	NA	2	0	0	Low-quality	Genome-fragment	11.38	AAI-based (medium-confidence)	0	1.6	no viral genes detected; high kmer_freq may indicate large duplication
POLISHED_sample_pool_filtlong_wtdbg2	ctg864_polypolish	19687	No	NA	30	21	0	Low-quality	Genome-fragment	49.55	AAI-based (high-confidence)	0	1
POLISHED_sample_pool_filtlong_wtdbg2	ctg2195_polypolish	8251	No	NA	5	0	0	Low-quality	Genome-fragment	2.06	AAI-based (high-confidence)	0	1.01	no viral genes detected
POLISHED_sample_pool_filtlong_wtdbg2	ctg1323_polypolish	13021	No	NA	13	4	0	Low-quality	Genome-fragment	28.84	AAI-based (high-confidence)	0	1
POLISHED_sample_pool_filtlong_wtdbg2	ctg671_polypolish	43360	No	NA	57	19	1	Low-quality	Genome-fragment	26.21	AAI-based (medium-confidence)	0	1
POLISHED_sample_pool_filtlong_wtdbg2	ctg772_polypolish	21681	No	NA	42	3	1	Low-quality	Genome-fragment	39.45	AAI-based (high-confidence)	0	1
POLISHED_sample_pool_filtlong_wtdbg2	ctg416_polypolish	36012	No	NA	55	29	0	Medium-quality	Genome-fragment	60.11	AAI-based (medium-confidence)	0	1
POLISHED_sample_pool_filtlong_wtdbg2	ctg3051_polypolish	6636	No	NA	10	1	0	Low-quality	Genome-fragment	7.12	AAI-based (high-confidence)	0	1
POLISHED_sample_pool_filtlong_wtdbg2	ctg1689_polypolish	11060	No	NA	9	0	0	Low-quality	Genome-fragment	27.12	AAI-based (high-confidence)	0	1	no viral genes detected
POLISHED_sample_pool_filtlong_wtdbg2	ctg776_polypolish	18521	No	NA	28	4	2	Low-quality	Genome-fragment	4.62	AAI-based (high-confidence)	0	1.25
POLISHED_sample_pool_filtlong_wtdbg2	ctg489_polypolish	31935	No	NA	51	21	2	High-quality	High-quality	92.5	AAI-based (high-confidence)	0	1
POLISHED_sample_pool_filtlong_wtdbg2	ctg1497_polypolish	20114	No	NA	31	0	1	Low-quality	Genome-fragment	5.02	AAI-based (high-confidence)	0	1.28	no viral genes detected
POLISHED_sample_pool_filtlong_wtdbg2	ctg219_polypolish	51184	No	NA	80	21	0	High-quality	High-quality	100	AAI-based (high-confidence)	0	1.02
POLISHED_sample_pool_filtlong_wtdbg2	ctg3528_polypolish	5015	No	NA	8	0	0	Not-determined	Genome-fragment	NA	NA	0	1	no viral genes detected
POLISHED_sample_pool_filtlong_wtdbg2	ctg1577_polypolish	10955	No	NA	17	2	2	Low-quality	Genome-fragment	2.73	AAI-based (high-confidence)	0	1.44
POLISHED_sample_pool_filtlong_wtdbg2	ctg1938_polypolish	9916	No	NA	19	3	0	Low-quality	Genome-fragment	19.88	AAI-based (high-confidence)	0	1.21
POLISHED_sample_pool_filtlong_wtdbg2	ctg713_polypolish	23889	No	NA	49	2	0	Medium-quality	Genome-fragment	58.68	AAI-based (high-confidence)	0	1
POLISHED_sample_pool_filtlong_wtdbg2	ctg2341_polypolish	7305	No	NA	12	7	0	Low-quality	Genome-fragment	11.25	HMM-based (lower-bound)	0	1
POLISHED_sample_pool_filtlong_wtdbg2	ctg1068_polypolish	16119	No	NA	24	1	2	Low-quality	Genome-fragment	26.86	HMM-based (lower-bound)	0	1
POLISHED_sample_pool_filtlong_wtdbg2	ctg1245_polypolish	14052	No	NA	34	9	0	Low-quality	Genome-fragment	33.63	AAI-based (high-confidence)	0	1
POLISHED_sample_pool_filtlong_wtdbg2	ctg49_polypolish	144907	No	NA	202	31	5	High-quality	High-quality	100	AAI-based (medium-confidence)	0	1.02
POLISHED_sample_pool_filtlong_wtdbg2	ctg1520_polypolish	11548	No	NA	19	16	0	Low-quality	Genome-fragment	28.46	AAI-based (high-confidence)	0	1
POLISHED_sample_pool_filtlong_wtdbg2	ctg274_polypolish	44420	No	NA	65	30	0	High-quality	High-quality	100	AAI-based (high-confidence)	0	1
POLISHED_sample_pool_filtlong_wtdbg2	ctg456_polypolish	38560	No	NA	50	18	0	High-quality	High-quality	100	AAI-based (high-confidence)	0	1
POLISHED_sample_pool_filtlong_wtdbg2	ctg142_polypolish	61722	No	NA	115	16	1	High-quality	High-quality	100	AAI-based (high-confidence)	0	1
POLISHED_sample_pool_filtlong_wtdbg2	ctg483_polypolish	32833	No	NA	51	11	0	High-quality	High-quality	96.2	AAI-based (high-confidence)	0	1
POLISHED_sample_pool_filtlong_wtdbg2	ctg564_polypolish	26702	No	NA	32	3	1	Low-quality	Genome-fragment	14.56	HMM-based (lower-bound)	0	1
POLISHED_sample_pool_filtlong_wtdbg2	ctg2482_polypolish	7516	No	NA	6	0	0	Low-quality	Genome-fragment	4.98	AAI-based (high-confidence)	0	1	no viral genes detected
POLISHED_sample_pool_filtlong_wtdbg2	ctg156_polypolish	57292	No	NA	91	27	1	Complete	High-quality	100	DTR (high-confidence)	0	1.01
POLISHED_sample_pool_filtlong_wtdbg2	ctg1015_polypolish	14680	No	NA	26	5	1	Low-quality	Genome-fragment	9.73	AAI-based (high-confidence)	0	1.52	high kmer_freq may indicate large duplication
POLISHED_sample_pool_filtlong_wtdbg2	ctg752_polypolish	22671	No	NA	21	0	0	Low-quality	Genome-fragment	5.65	AAI-based (high-confidence)	0	1.04	no viral genes detected
POLISHED_sample_pool_filtlong_wtdbg2	ctg1700_polypolish	9493	No	NA	16	0	2	Low-quality	Genome-fragment	2.37	AAI-based (high-confidence)	0	1.74	no viral genes detected; high kmer_freq may indicate large duplication
POLISHED_sample_pool_filtlong_wtdbg2	ctg933_polypolish	18440	No	NA	36	7	0	Low-quality	Genome-fragment	23.13	HMM-based (lower-bound)	0	1
POLISHED_sample_pool_filtlong_wtdbg2	ctg1951_polypolish	8935	No	NA	14	5	0	High-quality	High-quality	100	AAI-based (high-confidence)	0	1.14
POLISHED_sample_pool_filtlong_wtdbg2	ctg708_polypolish	24235	No	NA	31	7	0	Low-quality	Genome-fragment	23.83	AAI-based (high-confidence)	0	1
POLISHED_sample_pool_filtlong_wtdbg2	ctg1581_polypolish	22225	No	NA	34	6	0	Low-quality	Genome-fragment	45.77	AAI-based (medium-confidence)	0	1.79	high kmer_freq may indicate large duplication
POLISHED_sample_pool_filtlong_wtdbg2	ctg288_polypolish	41984	No	NA	67	14	1	High-quality	High-quality	100	AAI-based (high-confidence)	0	1
POLISHED_sample_pool_filtlong_wtdbg2	ctg980_polypolish	17515	No	NA	29	2	0	Low-quality	Genome-fragment	38.83	AAI-based (medium-confidence)	0	1.83	high kmer_freq may indicate large duplication
POLISHED_sample_pool_filtlong_wtdbg2	ctg757_polypolish	5969	No	NA	7	0	0	Low-quality	Genome-fragment	1.49	AAI-based (high-confidence)	0	1	no viral genes detected
POLISHED_sample_pool_filtlong_wtdbg2	ctg328_polypolish	39326	No	NA	57	24	3	High-quality	High-quality	90	AAI-based (high-confidence)	0	1
POLISHED_sample_pool_filtlong_wtdbg2	ctg1708_polypolish	15744	No	NA	11	2	0	Low-quality	Genome-fragment	10.44	AAI-based (high-confidence)	0	1.92	high kmer_freq may indicate large duplication
POLISHED_sample_pool_filtlong_wtdbg2	ctg1168_polypolish	11511	No	NA	10	6	0	Low-quality	Genome-fragment	25.64	AAI-based (high-confidence)	0	1.32
POLISHED_sample_pool_filtlong_wtdbg2	ctg3027_polypolish	7697	No	NA	11	3	0	High-quality	High-quality	100	AAI-based (medium-confidence)	0	1.19
POLISHED_sample_pool_filtlong_wtdbg2	ctg3518_polypolish	12985	No	NA	18	4	0	Low-quality	Genome-fragment	34.8	AAI-based (high-confidence)	0	1.19
POLISHED_sample_pool_filtlong_wtdbg2	ctg1603_polypolish	8824	No	NA	7	5	0	Low-quality	Genome-fragment	5.53	AAI-based (medium-confidence)	0	1.77	high kmer_freq may indicate large duplication
POLISHED_sample_pool_filtlong_wtdbg2	ctg851_polypolish	9857	No	NA	5	0	0	Low-quality	Genome-fragment	9.8	AAI-based (high-confidence)	0	1.01	no viral genes detected
POLISHED_sample_pool_filtlong_wtdbg2	ctg571_polypolish	34325	No	NA	40	9	1	Low-quality	Genome-fragment	34.56	AAI-based (high-confidence)	0	1.15
POLISHED_sample_pool_filtlong_wtdbg2	ctg1419_polypolish	12152	No	NA	17	4	0	Medium-quality	Genome-fragment	89.02	AAI-based (medium-confidence)	0	1
POLISHED_sample_pool_filtlong_wtdbg2	ctg375_polypolish	37625	No	NA	49	10	1	Medium-quality	Genome-fragment	73.38	HMM-based (lower-bound)	0	1
POLISHED_sample_pool_filtlong_wtdbg2	ctg2307_polypolish	7456	No	NA	9	1	0	Low-quality	Genome-fragment	4.93	AAI-based (high-confidence)	0	1.03
POLISHED_sample_pool_filtlong_wtdbg2	ctg2985_polypolish	5421	No	NA	5	0	0	Low-quality	Genome-fragment	5.43	AAI-based (medium-confidence)	0	1.03	no viral genes detected
POLISHED_sample_pool_filtlong_wtdbg2	ctg1356_polypolish	8502	No	NA	15	1	0	Low-quality	Genome-fragment	16.91	AAI-based (high-confidence)	0	1.35
POLISHED_sample_pool_filtlong_wtdbg2	ctg344_polypolish	39844	No	NA	59	20	0	High-quality	High-quality	98.88	AAI-based (high-confidence)	0	1
POLISHED_sample_pool_filtlong_wtdbg2	ctg3509_polypolish	23714	No	NA	43	8	0	Medium-quality	Genome-fragment	60.6	AAI-based (high-confidence)	0	1
POLISHED_sample_pool_filtlong_wtdbg2	ctg1445_polypolish	10158	No	NA	2	2	0	Low-quality	Genome-fragment	2.53	AAI-based (high-confidence)	0	1.05
POLISHED_sample_pool_filtlong_wtdbg2	ctg1383_polypolish	11036	No	NA	9	1	0	Low-quality	Genome-fragment	5.92	HMM-based (lower-bound)	0	1.09
POLISHED_sample_pool_filtlong_wtdbg2	ctg873_polypolish	13388	No	NA	11	0	0	Low-quality	Genome-fragment	3.34	AAI-based (high-confidence)	0	1.15	no viral genes detected
POLISHED_sample_pool_filtlong_wtdbg2	ctg310_polypolish	40878	No	NA	62	11	0	High-quality	High-quality	100	AAI-based (high-confidence)	0	1
POLISHED_sample_pool_filtlong_wtdbg2	ctg1926_polypolish	9196	No	NA	11	1	0	Low-quality	Genome-fragment	22.44	AAI-based (medium-confidence)	0	1
POLISHED_sample_pool_filtlong_wtdbg2	ctg2726_polypolish	6311	No	NA	11	3	0	High-quality	High-quality	100	AAI-based (high-confidence)	0	1.18
POLISHED_sample_pool_filtlong_wtdbg2	ctg133_polypolish	46997	No	NA	78	5	1	Low-quality	Genome-fragment	11.72	AAI-based (high-confidence)	0	1.12
POLISHED_sample_pool_filtlong_wtdbg2	ctg3500_polypolish	7633	No	NA	10	1	0	Low-quality	Genome-fragment	17.3	AAI-based (medium-confidence)	0	1.07
POLISHED_sample_pool_filtlong_wtdbg2	ctg394_polypolish	36930	No	NA	62	8	1	Medium-quality	Genome-fragment	86.22	AAI-based (high-confidence)	0	1
POLISHED_sample_pool_filtlong_wtdbg2	ctg3597_polypolish	55350	No	NA	76	13	0	High-quality	High-quality	100	AAI-based (high-confidence)	0	1.26
POLISHED_sample_pool_filtlong_wtdbg2	ctg1730_polypolish	10258	No	NA	20	0	0	Low-quality	Genome-fragment	3.29	AAI-based (high-confidence)	0	1	no viral genes detected
POLISHED_sample_pool_filtlong_wtdbg2	ctg1775_polypolish	10797	No	NA	8	0	0	Low-quality	Genome-fragment	10.93	AAI-based (high-confidence)	0	1.03	no viral genes detected
POLISHED_sample_pool_filtlong_wtdbg2	ctg321_polypolish	40301	No	NA	80	15	0	High-quality	High-quality	100	AAI-based (medium-confidence)	0	1
POLISHED_sample_pool_filtlong_wtdbg2	ctg2338_polypolish	4549	No	NA	8	0	1	Low-quality	Genome-fragment	1.13	AAI-based (high-confidence)	0	1.01	no viral genes detected
POLISHED_sample_pool_filtlong_wtdbg2	ctg3059_polypolish	5838	No	NA	9	0	0	Low-quality	Genome-fragment	1.46	AAI-based (high-confidence)	0	1	no viral genes detected
POLISHED_sample_pool_filtlong_wtdbg2	ctg2512_polypolish	7237	No	NA	9	3	0	Low-quality	Genome-fragment	19.15	AAI-based (high-confidence)	0	1
POLISHED_sample_pool_filtlong_wtdbg2	ctg718_polypolish	20438	No	NA	12	1	0	Low-quality	Genome-fragment	20.52	AAI-based (high-confidence)	0	1.02
POLISHED_sample_pool_filtlong_wtdbg2	ctg281_polypolish	41828	No	NA	51	16	2	High-quality	High-quality	96.51	AAI-based (medium-confidence)	0	1.01
POLISHED_sample_pool_filtlong_wtdbg2	ctg1494_polypolish	10344	No	NA	18	4	0	Low-quality	Genome-fragment	19.06	HMM-based (lower-bound)	0	1.09
POLISHED_sample_pool_filtlong_wtdbg2	ctg405_polypolish	35753	No	NA	57	14	1	Complete	High-quality	100	DTR (high-confidence)	0	1.01
POLISHED_sample_pool_filtlong_wtdbg2	ctg1192_polypolish	31771	No	NA	52	6	1	Low-quality	Genome-fragment	18.45	AAI-based (medium-confidence)	0	1
POLISHED_sample_pool_filtlong_wtdbg2	ctg890_polypolish	19459	No	NA	30	9	0	Low-quality	Genome-fragment	41.77	AAI-based (high-confidence)	0	1
POLISHED_sample_pool_filtlong_wtdbg2	ctg826_polypolish	20440	No	NA	45	0	0	Not-determined	Genome-fragment	NA	NA	0	1.03	no viral genes detected
POLISHED_sample_pool_filtlong_wtdbg2	ctg208_polypolish	72549	No	NA	98	23	4	High-quality	High-quality	100	AAI-based (high-confidence)	0	1.47	contig >1.5x longer than expected genome length
POLISHED_sample_pool_filtlong_wtdbg2	ctg136_polypolish	64209	No	NA	106	20	0	Complete	High-quality	100	DTR (high-confidence)	0	1.01
POLISHED_sample_pool_filtlong_wtdbg2	ctg1368_polypolish	10470	No	NA	11	0	0	Not-determined	Genome-fragment	NA	NA	0	1.08	no viral genes detected
POLISHED_sample_pool_filtlong_wtdbg2	ctg1464_polypolish	11794	No	NA	15	1	0	Low-quality	Genome-fragment	6.93	AAI-based (medium-confidence)	0	1
POLISHED_sample_pool_filtlong_wtdbg2	ctg1937_polypolish	4939	No	NA	7	0	1	Low-quality	Genome-fragment	7.34	AAI-based (high-confidence)	0	1.48	no viral genes detected
POLISHED_sample_pool_filtlong_wtdbg2	ctg1833_polypolish	11482	No	NA	19	4	0	Low-quality	Genome-fragment	2.86	AAI-based (high-confidence)	0	1.17
POLISHED_sample_pool_filtlong_wtdbg2	ctg401_polypolish	35705	No	NA	54	22	0	High-quality	High-quality	98.02	AAI-based (high-confidence)	0	1.01
POLISHED_sample_pool_filtlong_wtdbg2	ctg472_polypolish	31679	No	NA	42	0	0	Not-determined	Genome-fragment	NA	NA	0	1	no viral genes detected
POLISHED_sample_pool_filtlong_wtdbg2	ctg434_polypolish	34913	No	NA	49	34	0	High-quality	High-quality	92.34	AAI-based (high-confidence)	0	1
POLISHED_sample_pool_filtlong_wtdbg2	ctg144_polypolish	61718	No	NA	80	31	1	Complete	High-quality	100	DTR (high-confidence)	0	1.01
POLISHED_sample_pool_filtlong_wtdbg2	ctg2079_polypolish	8113	No	NA	15	8	0	Low-quality	Genome-fragment	19.91	AAI-based (high-confidence)	0	1
POLISHED_sample_pool_filtlong_wtdbg2	ctg2542_polypolish	6883	No	NA	15	0	1	Low-quality	Genome-fragment	12.58	AAI-based (high-confidence)	0	1	no viral genes detected
POLISHED_sample_pool_filtlong_wtdbg2	ctg2349_polypolish	11946	No	NA	11	0	0	Low-quality	Genome-fragment	2.98	AAI-based (high-confidence)	0	1.43	no viral genes detected
POLISHED_sample_pool_filtlong_wtdbg2	ctg267_polypolish	85236	No	NA	149	28	1	High-quality	High-quality	100	AAI-based (high-confidence)	0	1.03	contig >1.5x longer than expected genome length
POLISHED_sample_pool_filtlong_wtdbg2	ctg1400_polypolish	11855	No	NA	21	2	0	Low-quality	Genome-fragment	12.72	AAI-based (high-confidence)	0	1
POLISHED_sample_pool_filtlong_wtdbg2	ctg3129_polypolish	9032	No	NA	11	3	0	Low-quality	Genome-fragment	9.45	AAI-based (high-confidence)	0	1.41
POLISHED_sample_pool_filtlong_wtdbg2	ctg2708_polypolish	6263	No	NA	12	0	0	Not-determined	Genome-fragment	NA	NA	0	1	no viral genes detected
POLISHED_sample_pool_filtlong_wtdbg2	ctg249_polypolish	45359	No	NA	67	18	0	Medium-quality	Genome-fragment	67.61	AAI-based (high-confidence)	0	1
POLISHED_sample_pool_filtlong_wtdbg2	ctg1852_polypolish	10041	No	NA	24	12	0	Low-quality	Genome-fragment	45.82	AAI-based (high-confidence)	0	1
POLISHED_sample_pool_filtlong_wtdbg2	ctg3231_polypolish	4847	No	NA	6	2	0	Low-quality	Genome-fragment	9.58	AAI-based (high-confidence)	0	1
POLISHED_sample_pool_filtlong_wtdbg2	ctg166_polypolish	55845	No	NA	88	24	0	Complete	High-quality	100	DTR (high-confidence)	0	1.01
POLISHED_sample_pool_filtlong_wtdbg2	ctg3475_polypolish	6563	No	NA	12	0	1	Low-quality	Genome-fragment	1.64	AAI-based (high-confidence)	0	1	no viral genes detected
POLISHED_sample_pool_filtlong_wtdbg2	ctg1393_polypolish	12103	No	NA	17	0	0	Not-determined	Genome-fragment	NA	NA	0	1	no viral genes detected
POLISHED_sample_pool_filtlong_wtdbg2	ctg505_polypolish	31169	No	NA	51	19	0	Low-quality	Genome-fragment	48.26	AAI-based (high-confidence)	0	1
POLISHED_sample_pool_filtlong_wtdbg2	ctg566_polypolish	16231	No	NA	20	8	1	Low-quality	Genome-fragment	40.16	AAI-based (high-confidence)	0	1.39
POLISHED_sample_pool_filtlong_wtdbg2	ctg2289_polypolish	8264	No	NA	7	1	0	Low-quality	Genome-fragment	8.82	AAI-based (high-confidence)	0	1
POLISHED_sample_pool_filtlong_wtdbg2	ctg460_polypolish	33732	No	NA	56	17	1	Medium-quality	Genome-fragment	72.77	AAI-based (high-confidence)	0	1
POLISHED_sample_pool_filtlong_wtdbg2	ctg1177_polypolish	15259	No	NA	21	4	0	Low-quality	Genome-fragment	26.94	AAI-based (high-confidence)	0	1
POLISHED_sample_pool_filtlong_wtdbg2	ctg881_polypolish	18948	No	NA	26	15	0	Medium-quality	Genome-fragment	55.24	AAI-based (high-confidence)	0	1
POLISHED_sample_pool_filtlong_wtdbg2	ctg2835_polypolish	5861	No	NA	11	0	0	Not-determined	Genome-fragment	NA	NA	0	1	no viral genes detected
POLISHED_sample_pool_filtlong_wtdbg2	ctg954_polypolish	9574	No	NA	9	2	0	Low-quality	Genome-fragment	2.54	AAI-based (high-confidence)	0	1.23
POLISHED_sample_pool_filtlong_wtdbg2	ctg2240_polypolish	12626	No	NA	14	4	0	Low-quality	Genome-fragment	13.55	AAI-based (high-confidence)	0	1.09
POLISHED_sample_pool_filtlong_wtdbg2	ctg2699_polypolish	3282	No	NA	2	0	0	Low-quality	Genome-fragment	0.87	AAI-based (high-confidence)	0	1.25	no viral genes detected
POLISHED_sample_pool_filtlong_wtdbg2	ctg184_polypolish	52985	No	NA	85	20	2	High-quality	High-quality	93.43	AAI-based (high-confidence)	0	1.01
POLISHED_sample_pool_filtlong_wtdbg2	ctg721_polypolish	9003	No	NA	20	0	0	Low-quality	Genome-fragment	2.25	AAI-based (high-confidence)	0	1.22	no viral genes detected
POLISHED_sample_pool_filtlong_wtdbg2	ctg651_polypolish	25772	No	NA	61	5	0	Medium-quality	Genome-fragment	51.85	AAI-based (high-confidence)	0	1
POLISHED_sample_pool_filtlong_wtdbg2	ctg197_polypolish	49856	No	NA	73	18	0	High-quality	High-quality	99.58	AAI-based (high-confidence)	0	1
POLISHED_sample_pool_filtlong_wtdbg2	ctg1391_polypolish	8019	No	NA	4	0	0	Low-quality	Genome-fragment	8.15	AAI-based (high-confidence)	0	1.3	no viral genes detected
POLISHED_sample_pool_filtlong_wtdbg2	ctg3100_polypolish	5538	No	NA	11	1	0	Low-quality	Genome-fragment	12.12	AAI-based (high-confidence)	0	1
POLISHED_sample_pool_filtlong_wtdbg2	ctg1558_polypolish	9262	No	NA	10	0	0	Low-quality	Genome-fragment	6.08	AAI-based (high-confidence)	0	1.03	no viral genes detected
POLISHED_sample_pool_filtlong_wtdbg2	ctg152_polypolish	59603	No	NA	101	23	0	High-quality	High-quality	100	AAI-based (high-confidence)	0	1
POLISHED_sample_pool_filtlong_wtdbg2	ctg336_polypolish	40210	No	NA	67	20	0	High-quality	High-quality	99.73	AAI-based (high-confidence)	0	1
POLISHED_sample_pool_filtlong_wtdbg2	ctg903_polypolish	18658	No	NA	19	4	1	Medium-quality	Genome-fragment	51.71	AAI-based (high-confidence)	0	1
POLISHED_sample_pool_filtlong_wtdbg2	ctg3510_polypolish	8073	No	NA	9	2	0	Low-quality	Genome-fragment	22.08	AAI-based (high-confidence)	0	1.02
POLISHED_sample_pool_filtlong_wtdbg2	ctg2361_polypolish	17366	Yes	14079	24	2	4	Low-quality	Genome-fragment	9.29	HMM-based (lower-bound)	18.93	1
POLISHED_sample_pool_filtlong_wtdbg2	ctg1207_polypolish	14731	No	NA	27	1	1	Low-quality	Genome-fragment	17	HMM-based (lower-bound)	0	1
POLISHED_sample_pool_filtlong_wtdbg2	ctg1224_polypolish	14509	No	NA	18	5	0	Low-quality	Genome-fragment	20.06	AAI-based (medium-confidence)	0	1
POLISHED_sample_pool_filtlong_wtdbg2	ctg1289_polypolish	6895	No	NA	14	0	0	Low-quality	Genome-fragment	1.72	AAI-based (high-confidence)	0	1.67	no viral genes detected; high kmer_freq may indicate large duplication
POLISHED_sample_pool_filtlong_wtdbg2	ctg47_polypolish	144457	No	NA	214	9	6	Complete	High-quality	100	DTR (high-confidence)	0	1
POLISHED_sample_pool_filtlong_wtdbg2	ctg690_polypolish	21210	No	NA	35	2	0	Low-quality	Genome-fragment	5.29	AAI-based (high-confidence)	0	1.48
POLISHED_sample_pool_filtlong_wtdbg2	ctg967_polypolish	15929	No	NA	20	2	0	Low-quality	Genome-fragment	3.97	AAI-based (high-confidence)	0	1.19
POLISHED_sample_pool_filtlong_wtdbg2	ctg1169_polypolish	11427	No	NA	8	3	0	Low-quality	Genome-fragment	25.15	AAI-based (high-confidence)	0	1.33
POLISHED_sample_pool_filtlong_wtdbg2	ctg688_polypolish	23663	No	NA	50	4	0	Low-quality	Genome-fragment	19.17	HMM-based (lower-bound)	0	1
POLISHED_sample_pool_filtlong_wtdbg2	ctg1674_polypolish	30416	No	NA	55	14	0	Medium-quality	Genome-fragment	84.98	AAI-based (high-confidence)	0	1
POLISHED_sample_pool_filtlong_wtdbg2	ctg223_polypolish	47536	No	NA	64	10	2	High-quality	High-quality	95.59	AAI-based (high-confidence)	0	1
POLISHED_sample_pool_filtlong_wtdbg2	ctg3523_polypolish	8646	No	NA	6	2	0	Low-quality	Genome-fragment	8.98	AAI-based (high-confidence)	0	1.38
POLISHED_sample_pool_filtlong_wtdbg2	ctg3290_polypolish	5101	No	NA	8	3	0	Low-quality	Genome-fragment	12.32	AAI-based (high-confidence)	0	1
POLISHED_sample_pool_filtlong_wtdbg2	ctg1146_polypolish	14147	No	NA	8	4	0	Low-quality	Genome-fragment	9.38	AAI-based (high-confidence)	0	1
POLISHED_sample_pool_filtlong_wtdbg2	ctg2258_polypolish	8662	No	NA	19	3	0	Low-quality	Genome-fragment	8.65	AAI-based (high-confidence)	0	1
POLISHED_sample_pool_filtlong_wtdbg2	ctg3488_polypolish	10428	No	NA	17	1	0	Low-quality	Genome-fragment	24.21	AAI-based (high-confidence)	0	1
POLISHED_sample_pool_filtlong_wtdbg2	ctg1493_polypolish	10002	No	NA	8	1	0	Low-quality	Genome-fragment	2.49	AAI-based (high-confidence)	0	1.07
POLISHED_sample_pool_filtlong_wtdbg2	ctg2907_polypolish	3962	No	NA	6	1	0	Low-quality	Genome-fragment	8.58	AAI-based (high-confidence)	0	1.01
POLISHED_sample_pool_filtlong_wtdbg2	ctg3489_polypolish	5049	No	NA	6	2	0	Low-quality	Genome-fragment	12.43	AAI-based (high-confidence)	0	1.01
POLISHED_sample_pool_filtlong_wtdbg2	ctg3251_polypolish	5276	No	NA	6	2	0	Low-quality	Genome-fragment	9.12	AAI-based (high-confidence)	0	1
POLISHED_sample_pool_filtlong_wtdbg2	ctg2506_polypolish	5474	No	NA	3	0	0	Low-quality	Genome-fragment	1.36	AAI-based (high-confidence)	0	1.2	no viral genes detected
POLISHED_sample_pool_filtlong_wtdbg2	ctg414_polypolish	54347	No	NA	134	37	1	High-quality	High-quality	100	AAI-based (high-confidence)	0	1.03
POLISHED_sample_pool_filtlong_wtdbg2	ctg355_polypolish	39140	No	NA	56	18	0	Complete	High-quality	100	DTR (high-confidence)	0	1
POLISHED_sample_pool_filtlong_wtdbg2	ctg1468_polypolish	12327	No	NA	28	0	0	Not-determined	Genome-fragment	NA	NA	0	1	no viral genes detected
POLISHED_sample_pool_filtlong_wtdbg2	ctg2181_polypolish	8143	No	NA	11	6	0	High-quality	High-quality	100	AAI-based (high-confidence)	0	1.23
POLISHED_sample_pool_filtlong_wtdbg2	ctg140_polypolish	62770	No	NA	97	32	0	High-quality	High-quality	100	AAI-based (high-confidence)	0	1
POLISHED_sample_pool_filtlong_wtdbg2	ctg818_polypolish	20411	No	NA	37	9	0	Medium-quality	Genome-fragment	53.15	AAI-based (high-confidence)	0	1
POLISHED_sample_pool_filtlong_wtdbg2	ctg511_polypolish	30713	No	NA	48	11	0	Medium-quality	Genome-fragment	68.71	AAI-based (high-confidence)	0	1
POLISHED_sample_pool_filtlong_wtdbg2	ctg411_polypolish	35391	No	NA	63	16	1	High-quality	High-quality	90.28	AAI-based (high-confidence)	0	1
POLISHED_sample_pool_filtlong_wtdbg2	ctg2443_polypolish	7143	No	NA	17	2	0	Low-quality	Genome-fragment	12.43	HMM-based (lower-bound)	0	1
POLISHED_sample_pool_filtlong_wtdbg2	ctg885_polypolish	23340	No	NA	42	11	1	Medium-quality	Genome-fragment	60.88	AAI-based (high-confidence)	0	1.02
POLISHED_sample_pool_filtlong_wtdbg2	ctg1696_polypolish	10266	No	NA	16	3	0	Low-quality	Genome-fragment	18.92	HMM-based (lower-bound)	0	1
POLISHED_sample_pool_filtlong_wtdbg2	ctg1780_polypolish	10208	No	NA	19	3	0	Low-quality	Genome-fragment	22.55	AAI-based (high-confidence)	0	1
POLISHED_sample_pool_filtlong_wtdbg2	ctg213_polypolish	48333	No	NA	78	22	0	Medium-quality	Genome-fragment	87.99	AAI-based (high-confidence)	0	1
POLISHED_sample_pool_filtlong_wtdbg2	ctg1517_polypolish	11119	No	NA	7	1	0	Low-quality	Genome-fragment	2.77	AAI-based (high-confidence)	0	1
POLISHED_sample_pool_filtlong_wtdbg2	ctg1202_polypolish	14798	No	NA	25	8	0	Low-quality	Genome-fragment	49.04	HMM-based (lower-bound)	0	1
POLISHED_sample_pool_filtlong_wtdbg2	ctg2990_polypolish	7170	No	NA	3	2	0	Low-quality	Genome-fragment	4.74	AAI-based (high-confidence)	0	1.39
POLISHED_sample_pool_filtlong_wtdbg2	ctg3418_polypolish	5051	No	NA	11	0	0	Low-quality	Genome-fragment	9.77	AAI-based (high-confidence)	0	1	no viral genes detected
POLISHED_sample_pool_filtlong_wtdbg2	ctg1947_polypolish	9257	No	NA	18	3	0	Low-quality	Genome-fragment	19.5	HMM-based (lower-bound)	0	1
POLISHED_sample_pool_filtlong_wtdbg2	ctg1537_polypolish	9101	No	NA	23	3	0	Low-quality	Genome-fragment	9.17	AAI-based (high-confidence)	0	1.52	high kmer_freq may indicate large duplication
POLISHED_sample_pool_filtlong_wtdbg2	ctg968_polypolish	51304	No	NA	70	12	1	High-quality	High-quality	100	AAI-based (high-confidence)	0	1.09
POLISHED_sample_pool_filtlong_wtdbg2	ctg2799_polypolish	6165	No	NA	8	1	0	Low-quality	Genome-fragment	9.17	AAI-based (high-confidence)	0	1.14
POLISHED_sample_pool_filtlong_wtdbg2	ctg2765_polypolish	6750	No	NA	9	0	0	Low-quality	Genome-fragment	1.68	AAI-based (high-confidence)	0	1	no viral genes detected
POLISHED_sample_pool_filtlong_wtdbg2	ctg539_polypolish	18604	No	NA	18	2	1	Low-quality	Genome-fragment	12.31	AAI-based (high-confidence)	0	1.03
POLISHED_sample_pool_filtlong_wtdbg2	ctg1049_polypolish	12460	No	NA	10	1	0	Low-quality	Genome-fragment	24.6	AAI-based (high-confidence)	0	1.12
POLISHED_sample_pool_filtlong_wtdbg2	ctg858_polypolish	16512	No	NA	6	0	0	Low-quality	Genome-fragment	4.11	AAI-based (high-confidence)	0	1.17	no viral genes detected
POLISHED_sample_pool_filtlong_wtdbg2	ctg3310_polypolish	5153	No	NA	11	2	0	Low-quality	Genome-fragment	6.36	HMM-based (lower-bound)	0	1
POLISHED_sample_pool_filtlong_wtdbg2	ctg3612_polypolish	14527	No	NA	13	0	1	Low-quality	Genome-fragment	3.62	AAI-based (high-confidence)	0	1.01	no viral genes detected
POLISHED_sample_pool_filtlong_wtdbg2	ctg1135_polypolish	9853	No	NA	11	0	2	Low-quality	Genome-fragment	6.54	AAI-based (high-confidence)	0	1.37	no viral genes detected
POLISHED_sample_pool_filtlong_wtdbg2	ctg279_polypolish	43583	No	NA	70	17	0	High-quality	High-quality	94.15	AAI-based (high-confidence)	0	1
POLISHED_sample_pool_filtlong_wtdbg2	ctg2531_polypolish	7293	No	NA	11	0	0	Low-quality	Genome-fragment	1.82	AAI-based (high-confidence)	0	1.16	no viral genes detected
POLISHED_sample_pool_filtlong_wtdbg2	ctg2146_polypolish	8324	No	NA	14	3	2	Low-quality	Genome-fragment	23.08	AAI-based (high-confidence)	0	1.09
POLISHED_sample_pool_filtlong_wtdbg2	ctg1117_polypolish	49257	No	NA	69	11	1	Medium-quality	Genome-fragment	84.53	AAI-based (high-confidence)	0	1
POLISHED_sample_pool_filtlong_wtdbg2	ctg521_polypolish	30614	No	NA	47	18	0	Medium-quality	Genome-fragment	78.77	AAI-based (medium-confidence)	0	1
POLISHED_sample_pool_filtlong_wtdbg2	ctg167_polypolish	55875	No	NA	99	20	1	High-quality	High-quality	98.15	AAI-based (high-confidence)	0	1
POLISHED_sample_pool_filtlong_wtdbg2	ctg322_polypolish	40177	No	NA	60	27	0	High-quality	High-quality	100	AAI-based (high-confidence)	0	1.01
POLISHED_sample_pool_filtlong_wtdbg2	ctg453_polypolish	34633	No	NA	34	7	2	Low-quality	Genome-fragment	22.94	AAI-based (high-confidence)	0	1
POLISHED_sample_pool_filtlong_wtdbg2	ctg3487_polypolish	5548	No	NA	9	0	1	Not-determined	Genome-fragment	NA	NA	0	1	no viral genes detected
POLISHED_sample_pool_filtlong_wtdbg2	ctg1304_polypolish	13193	No	NA	26	4	0	Low-quality	Genome-fragment	22.89	HMM-based (lower-bound)	0	1
POLISHED_sample_pool_filtlong_wtdbg2	ctg1138_polypolish	21808	No	NA	43	7	0	Low-quality	Genome-fragment	37.64	AAI-based (high-confidence)	0	1.01
POLISHED_sample_pool_filtlong_wtdbg2	ctg3362_polypolish	4104	No	NA	9	1	0	Low-quality	Genome-fragment	12.82	AAI-based (high-confidence)	0	1
POLISHED_sample_pool_filtlong_wtdbg2	ctg1034_polypolish	5456	No	NA	9	1	0	Low-quality	Genome-fragment	1.36	AAI-based (high-confidence)	0	1.38
POLISHED_sample_pool_filtlong_wtdbg2	ctg254_polypolish	29889	No	NA	25	2	2	Low-quality	Genome-fragment	7.45	AAI-based (high-confidence)	0	1.15
POLISHED_sample_pool_filtlong_wtdbg2	ctg567_polypolish	6520	No	NA	11	0	0	Low-quality	Genome-fragment	11.24	AAI-based (high-confidence)	0	1.03	no viral genes detected
POLISHED_sample_pool_filtlong_wtdbg2	ctg229_polypolish	47290	No	NA	63	20	0	High-quality	High-quality	98.19	AAI-based (high-confidence)	0	1
POLISHED_sample_pool_filtlong_wtdbg2	ctg2021_polypolish	9568	No	NA	13	1	0	Low-quality	Genome-fragment	8.58	HMM-based (lower-bound)	0	1.01
POLISHED_sample_pool_filtlong_wtdbg2	ctg443_polypolish	56644	No	NA	91	26	1	High-quality	High-quality	100	AAI-based (high-confidence)	0	1.37
POLISHED_sample_pool_filtlong_wtdbg2	ctg789_polypolish	10274	No	NA	15	0	0	Low-quality	Genome-fragment	2.56	AAI-based (high-confidence)	0	1.41	no viral genes detected
POLISHED_sample_pool_filtlong_wtdbg2	ctg1054_polypolish	16946	No	NA	26	8	0	Complete	High-quality	100	DTR (high-confidence)	0	1.02
POLISHED_sample_pool_filtlong_wtdbg2	ctg1832_polypolish	10898	No	NA	22	3	1	Low-quality	Genome-fragment	25.77	AAI-based (high-confidence)	0	1
POLISHED_sample_pool_filtlong_wtdbg2	ctg2518_polypolish	6911	No	NA	11	0	0	Not-determined	Genome-fragment	NA	NA	0	1	no viral genes detected
POLISHED_sample_pool_filtlong_wtdbg2	ctg726_polypolish	22909	No	NA	52	9	0	Low-quality	Genome-fragment	46.52	HMM-based (lower-bound)	0	1
POLISHED_sample_pool_filtlong_wtdbg2	ctg202_polypolish	49613	No	NA	75	21	0	High-quality	High-quality	100	AAI-based (high-confidence)	0	1
POLISHED_sample_pool_filtlong_wtdbg2	ctg177_polypolish	76142	No	NA	85	25	3	High-quality	High-quality	100	AAI-based (high-confidence)	0	1.19	contig >1.5x longer than expected genome length
POLISHED_sample_pool_filtlong_wtdbg2	ctg1216_polypolish	14299	No	NA	16	2	1	Low-quality	Genome-fragment	20.26	HMM-based (lower-bound)	0	1
POLISHED_sample_pool_filtlong_wtdbg2	ctg1766_polypolish	10356	No	NA	12	0	3	Low-quality	Genome-fragment	18.36	AAI-based (medium-confidence)	0	1	no viral genes detected
POLISHED_sample_pool_filtlong_wtdbg2	ctg1649_polypolish	9666	No	NA	17	0	0	Low-quality	Genome-fragment	6.41	AAI-based (high-confidence)	0	1.44	no viral genes detected
POLISHED_sample_pool_filtlong_wtdbg2	ctg308_polypolish	72930	No	NA	119	19	1	High-quality	High-quality	95.79	AAI-based (high-confidence)	0	1.02
POLISHED_sample_pool_filtlong_wtdbg2	ctg507_polypolish	30474	No	NA	41	0	0	Low-quality	Genome-fragment	20.19	AAI-based (high-confidence)	0	1.73	no viral genes detected; high kmer_freq may indicate large duplication
POLISHED_sample_pool_filtlong_wtdbg2	ctg1633_polypolish	9205	No	NA	19	2	0	Low-quality	Genome-fragment	6.1	AAI-based (high-confidence)	0	1.54	high kmer_freq may indicate large duplication
POLISHED_sample_pool_filtlong_wtdbg2	ctg2035_polypolish	8636	No	NA	14	2	0	Low-quality	Genome-fragment	5.72	AAI-based (high-confidence)	0	1.5	high kmer_freq may indicate large duplication
POLISHED_sample_pool_filtlong_wtdbg2	ctg956_polypolish	13801	No	NA	6	1	0	Low-quality	Genome-fragment	7.57	HMM-based (lower-bound)	0	1.04
POLISHED_sample_pool_filtlong_wtdbg2	ctg2779_polypolish	11724	No	NA	7	1	1	Low-quality	Genome-fragment	2.92	AAI-based (high-confidence)	0	1.1
POLISHED_sample_pool_filtlong_wtdbg2	ctg2597_polypolish	6700	No	NA	17	6	0	Low-quality	Genome-fragment	13.51	AAI-based (medium-confidence)	0	1
POLISHED_sample_pool_filtlong_wtdbg2	ctg145_polypolish	61101	No	NA	100	41	1	High-quality	High-quality	100	AAI-based (high-confidence)	0	1
POLISHED_sample_pool_filtlong_wtdbg2	ctg1086_polypolish	16316	No	NA	3	0	0	Low-quality	Genome-fragment	16.93	AAI-based (medium-confidence)	0	1.09	no viral genes detected
POLISHED_sample_pool_filtlong_wtdbg2	ctg1732_polypolish	12616	No	NA	10	0	0	Low-quality	Genome-fragment	3.15	AAI-based (high-confidence)	0	1.07	no viral genes detected
POLISHED_sample_pool_filtlong_wtdbg2	ctg3406_polypolish	4348	No	NA	5	0	0	Low-quality	Genome-fragment	8.46	AAI-based (high-confidence)	0	1.03	no viral genes detected
POLISHED_sample_pool_filtlong_wtdbg2	ctg237_polypolish	45144	No	NA	68	29	2	High-quality	High-quality	100	AAI-based (high-confidence)	0	1
POLISHED_sample_pool_filtlong_wtdbg2	ctg1463_polypolish	11936	No	NA	13	1	0	Low-quality	Genome-fragment	2.98	AAI-based (high-confidence)	0	1.12
POLISHED_sample_pool_filtlong_wtdbg2	ctg417_polypolish	35967	No	NA	63	29	0	High-quality	High-quality	99.61	AAI-based (high-confidence)	0	1
POLISHED_sample_pool_filtlong_wtdbg2	ctg3217_polypolish	4712	No	NA	8	6	0	Low-quality	Genome-fragment	10.46	AAI-based (high-confidence)	0	1
POLISHED_sample_pool_filtlong_wtdbg2	ctg199_polypolish	66777	No	NA	85	18	0	High-quality	High-quality	100	AAI-based (high-confidence)	0	1.33
POLISHED_sample_pool_filtlong_wtdbg2	ctg2088_polypolish	14662	No	NA	19	7	0	Low-quality	Genome-fragment	28.09	AAI-based (high-confidence)	0	1.6	high kmer_freq may indicate large duplication
POLISHED_sample_pool_filtlong_wtdbg2	ctg798_polypolish	40374	No	NA	57	7	0	Medium-quality	Genome-fragment	79.62	AAI-based (high-confidence)	0	1.03
POLISHED_sample_pool_filtlong_wtdbg2	ctg2653_polypolish	7284	No	NA	12	0	0	Low-quality	Genome-fragment	7.32	AAI-based (high-confidence)	0	1	no viral genes detected
POLISHED_sample_pool_filtlong_wtdbg2	ctg366_polypolish	38175	No	NA	69	19	2	High-quality	High-quality	100	AAI-based (high-confidence)	0	1
POLISHED_sample_pool_filtlong_wtdbg2	ctg498_polypolish	31918	No	NA	51	18	2	High-quality	High-quality	92.66	AAI-based (high-confidence)	0	1
POLISHED_sample_pool_filtlong_wtdbg2	ctg3513_polypolish	5478	No	NA	7	3	0	Low-quality	Genome-fragment	12.61	AAI-based (medium-confidence)	0	1
POLISHED_sample_pool_filtlong_wtdbg2	ctg1121_polypolish	13398	No	NA	5	0	0	Low-quality	Genome-fragment	25.72	AAI-based (medium-confidence)	0	1.36	no viral genes detected
POLISHED_sample_pool_filtlong_wtdbg2	ctg1556_polypolish	11155	No	NA	13	5	0	High-quality	High-quality	97.21	AAI-based (medium-confidence)	0	1
POLISHED_sample_pool_filtlong_wtdbg2	ctg1505_polypolish	11907	No	NA	26	5	0	Low-quality	Genome-fragment	26.71	AAI-based (high-confidence)	0	1
POLISHED_sample_pool_filtlong_wtdbg2	ctg1930_polypolish	12032	No	NA	25	5	0	Low-quality	Genome-fragment	19.69	AAI-based (high-confidence)	0	1
POLISHED_sample_pool_filtlong_wtdbg2	ctg87_polypolish	154519	No	NA	264	84	2	High-quality	High-quality	100	AAI-based (high-confidence)	0	1	contig >1.5x longer than expected genome length
POLISHED_sample_pool_filtlong_wtdbg2	ctg643_polypolish	25732	No	NA	58	4	0	Low-quality	Genome-fragment	43.38	HMM-based (lower-bound)	0	1
POLISHED_sample_pool_filtlong_wtdbg2	ctg2523_polypolish	7206	No	NA	7	0	5	Not-determined	Genome-fragment	NA	NA	0	1	no viral genes detected
POLISHED_sample_pool_filtlong_wtdbg2	ctg3338_polypolish	8134	No	NA	5	2	0	Low-quality	Genome-fragment	2.03	AAI-based (high-confidence)	0	1.1
POLISHED_sample_pool_filtlong_wtdbg2	ctg657_polypolish	25661	No	NA	39	8	0	Medium-quality	Genome-fragment	65.11	AAI-based (high-confidence)	0	1
POLISHED_sample_pool_filtlong_wtdbg2	ctg1069_polypolish	16295	No	NA	24	6	0	Medium-quality	Genome-fragment	54.85	HMM-based (lower-bound)	0	1.01
POLISHED_sample_pool_filtlong_wtdbg2	ctg1170_polypolish	12846	No	NA	11	2	0	Low-quality	Genome-fragment	3.2	AAI-based (high-confidence)	0	1.16
POLISHED_sample_pool_filtlong_wtdbg2	ctg1779_polypolish	10236	No	NA	21	1	0	Low-quality	Genome-fragment	19.11	AAI-based (high-confidence)	0	1.02
POLISHED_sample_pool_filtlong_wtdbg2	ctg955_polypolish	13555	No	NA	11	1	0	Low-quality	Genome-fragment	3.38	AAI-based (high-confidence)	0	1
POLISHED_sample_pool_filtlong_wtdbg2	ctg893_polypolish	40428	No	NA	28	7	0	Low-quality	Genome-fragment	38.45	AAI-based (high-confidence)	0	1.01
POLISHED_sample_pool_filtlong_wtdbg2	ctg2214_polypolish	9541	No	NA	8	1	0	Low-quality	Genome-fragment	2.38	AAI-based (high-confidence)	0	1.07
POLISHED_sample_pool_filtlong_wtdbg2	ctg3575_polypolish	5408	No	NA	9	0	0	Low-quality	Genome-fragment	1.43	AAI-based (high-confidence)	0	1.71	no viral genes detected; high kmer_freq may indicate large duplication
POLISHED_sample_pool_filtlong_wtdbg2	ctg3359_polypolish	5280	No	NA	8	2	0	Low-quality	Genome-fragment	4.36	HMM-based (lower-bound)	0	1
POLISHED_sample_pool_filtlong_wtdbg2	ctg3583_polypolish	8259	No	NA	18	3	0	Low-quality	Genome-fragment	41.56	AAI-based (medium-confidence)	0	1
POLISHED_sample_pool_filtlong_wtdbg2	ctg1988_polypolish	9084	No	NA	13	0	2	Not-determined	Genome-fragment	NA	NA	0	1	no viral genes detected
POLISHED_sample_pool_filtlong_wtdbg2	ctg3564_polypolish	9103	No	NA	12	2	0	Low-quality	Genome-fragment	18.07	HMM-based (lower-bound)	0	1
POLISHED_sample_pool_filtlong_wtdbg2	ctg3543_polypolish	5614	No	NA	12	0	0	Low-quality	Genome-fragment	1.4	AAI-based (high-confidence)	0	1.17	no viral genes detected
POLISHED_sample_pool_filtlong_wtdbg2	ctg603_polypolish	26831	No	NA	19	6	1	Medium-quality	Genome-fragment	62.64	AAI-based (medium-confidence)	0	1
POLISHED_sample_pool_filtlong_wtdbg2	ctg1142_polypolish	15226	No	NA	36	11	0	Low-quality	Genome-fragment	42.61	AAI-based (medium-confidence)	0	1
POLISHED_sample_pool_filtlong_wtdbg2	ctg1379_polypolish	12460	No	NA	21	9	0	Low-quality	Genome-fragment	26.42	AAI-based (high-confidence)	0	1
POLISHED_sample_pool_filtlong_wtdbg2	ctg545_polypolish	29631	No	NA	47	16	0	Medium-quality	Genome-fragment	83.98	AAI-based (medium-confidence)	0	1
POLISHED_sample_pool_filtlong_wtdbg2	ctg661_polypolish	24751	No	NA	52	18	0	Medium-quality	Genome-fragment	65.82	AAI-based (high-confidence)	0	1
POLISHED_sample_pool_filtlong_wtdbg2	ctg341_polypolish	38126	No	NA	48	26	1	Complete	High-quality	100	DTR (high-confidence)	0	1.01
POLISHED_sample_pool_filtlong_wtdbg2	ctg2180_polypolish	7980	No	NA	12	6	0	Low-quality	Genome-fragment	19.07	AAI-based (high-confidence)	0	1
POLISHED_sample_pool_filtlong_wtdbg2	ctg86_polypolish	92427	No	NA	97	10	1	High-quality	High-quality	97.56	AAI-based (high-confidence)	0	1.01
POLISHED_sample_pool_filtlong_wtdbg2	ctg74_polypolish	85211	No	NA	79	20	1	Medium-quality	Genome-fragment	62.26	AAI-based (high-confidence)	0	1.45
POLISHED_sample_pool_filtlong_wtdbg2	ctg1205_polypolish	15667	No	NA	20	1	2	Low-quality	Genome-fragment	3.91	AAI-based (high-confidence)	0	1
POLISHED_sample_pool_filtlong_wtdbg2	ctg1805_polypolish	15186	No	NA	7	0	4	Low-quality	Genome-fragment	32.01	AAI-based (high-confidence)	0	1	no viral genes detected
POLISHED_sample_pool_filtlong_wtdbg2	ctg619_polypolish	26205	No	NA	42	0	1	Low-quality	Genome-fragment	17.37	AAI-based (high-confidence)	0	1.06	no viral genes detected
POLISHED_sample_pool_filtlong_wtdbg2	ctg3447_polypolish	5147	No	NA	9	0	1	Not-determined	Genome-fragment	NA	NA	0	1	no viral genes detected
POLISHED_sample_pool_filtlong_wtdbg2	ctg438_polypolish	34915	No	NA	57	23	1	Complete	High-quality	100	DTR (high-confidence)	0	1
POLISHED_sample_pool_filtlong_wtdbg2	ctg1564_polypolish	11389	No	NA	9	0	1	Low-quality	Genome-fragment	11.74	AAI-based (high-confidence)	0	1.01	no viral genes detected
POLISHED_sample_pool_filtlong_wtdbg2	ctg175_polypolish	53510	No	NA	89	25	0	Complete	High-quality	100	DTR (high-confidence)	0	1
POLISHED_sample_pool_filtlong_wtdbg2	ctg1621_polypolish	11391	No	NA	11	1	1	Low-quality	Genome-fragment	6.61	AAI-based (high-confidence)	0	1
POLISHED_sample_pool_filtlong_wtdbg2	ctg1318_polypolish	13445	No	NA	14	2	0	Low-quality	Genome-fragment	31.52	AAI-based (high-confidence)	0	1
POLISHED_sample_pool_filtlong_wtdbg2	ctg2797_polypolish	6051	No	NA	3	0	0	Low-quality	Genome-fragment	14.13	AAI-based (high-confidence)	0	1	no viral genes detected
POLISHED_sample_pool_filtlong_wtdbg2	ctg1448_polypolish	12638	No	NA	23	4	0	Low-quality	Genome-fragment	37.11	AAI-based (medium-confidence)	0	1
POLISHED_sample_pool_filtlong_wtdbg2	ctg329_polypolish	40438	No	NA	47	4	1	Low-quality	Genome-fragment	40.55	AAI-based (high-confidence)	0	1
POLISHED_sample_pool_filtlong_wtdbg2	ctg383_polypolish	37925	No	NA	65	17	1	High-quality	High-quality	93.53	AAI-based (high-confidence)	0	1
POLISHED_sample_pool_filtlong_wtdbg2	ctg2387_polypolish	6701	No	NA	14	3	0	High-quality	High-quality	100	AAI-based (high-confidence)	0	1.09
POLISHED_sample_pool_filtlong_wtdbg2	ctg572_polypolish	29609	No	NA	19	0	1	Low-quality	Genome-fragment	29.55	AAI-based (high-confidence)	0	1.16	no viral genes detected
POLISHED_sample_pool_filtlong_wtdbg2	ctg459_polypolish	33829	Yes	32334	54	13	3	Medium-quality	Genome-fragment	86.01	AAI-based (high-confidence)	4.42	1
POLISHED_sample_pool_filtlong_wtdbg2	ctg2757_polypolish	6451	No	NA	6	0	0	Low-quality	Genome-fragment	14.21	AAI-based (high-confidence)	0	1	no viral genes detected
POLISHED_sample_pool_filtlong_wtdbg2	ctg2508_polypolish	7224	No	NA	11	2	0	Low-quality	Genome-fragment	17.22	AAI-based (high-confidence)	0	1
POLISHED_sample_pool_filtlong_wtdbg2	ctg3566_polypolish	6378	No	NA	12	3	1	Low-quality	Genome-fragment	4.23	AAI-based (high-confidence)	0	1
POLISHED_sample_pool_filtlong_wtdbg2	ctg902_polypolish	20006	No	NA	17	0	0	Low-quality	Genome-fragment	13.26	AAI-based (high-confidence)	0	1.02	no viral genes detected
POLISHED_sample_pool_filtlong_wtdbg2	ctg1179_polypolish	18669	No	NA	18	0	1	Low-quality	Genome-fragment	4.66	AAI-based (high-confidence)	0	1.01	no viral genes detected
POLISHED_sample_pool_filtlong_wtdbg2	ctg861_polypolish	18070	No	NA	28	0	3	Low-quality	Genome-fragment	18.2	AAI-based (high-confidence)	0	1.2	no viral genes detected
POLISHED_sample_pool_filtlong_wtdbg2	ctg3502_polypolish	6880	No	NA	7	2	0	Low-quality	Genome-fragment	1.71	AAI-based (high-confidence)	0	1.24
POLISHED_sample_pool_filtlong_wtdbg2	ctg1723_polypolish	10073	No	NA	6	1	0	Low-quality	Genome-fragment	24.4	AAI-based (high-confidence)	0	1
POLISHED_sample_pool_filtlong_wtdbg2	ctg2727_polypolish	6026	No	NA	9	2	0	Low-quality	Genome-fragment	1.5	AAI-based (high-confidence)	0	1.38
POLISHED_sample_pool_filtlong_wtdbg2	ctg2909_polypolish	6166	No	NA	11	6	0	Low-quality	Genome-fragment	17.52	AAI-based (high-confidence)	0	1
POLISHED_sample_pool_filtlong_wtdbg2	ctg1608_polypolish	10907	No	NA	17	5	1	Low-quality	Genome-fragment	7.91	AAI-based (high-confidence)	0	1
POLISHED_sample_pool_filtlong_wtdbg2	ctg1180_polypolish	14487	No	NA	15	0	4	Not-determined	Genome-fragment	NA	NA	0	1	no viral genes detected
POLISHED_sample_pool_filtlong_wtdbg2	ctg2007_polypolish	9456	No	NA	8	0	0	Low-quality	Genome-fragment	6.27	AAI-based (high-confidence)	0	1	no viral genes detected
POLISHED_sample_pool_filtlong_wtdbg2	ctg1280_polypolish	13649	No	NA	16	0	0	Low-quality	Genome-fragment	3.4	AAI-based (high-confidence)	0	1.01	no viral genes detected
POLISHED_sample_pool_filtlong_wtdbg2	ctg1921_polypolish	9196	No	NA	19	8	0	Low-quality	Genome-fragment	23.59	AAI-based (high-confidence)	0	1
POLISHED_sample_pool_filtlong_wtdbg2	ctg1051_polypolish	61692	No	NA	84	13	4	High-quality	High-quality	97.81	AAI-based (high-confidence)	0	1.04
POLISHED_sample_pool_filtlong_wtdbg2	ctg449_polypolish	47122	No	NA	66	7	0	High-quality	High-quality	94.82	AAI-based (high-confidence)	0	1
POLISHED_sample_pool_filtlong_wtdbg2	ctg3316_polypolish	13570	No	NA	23	2	0	Low-quality	Genome-fragment	15.64	HMM-based (lower-bound)	0	1.01
POLISHED_sample_pool_filtlong_wtdbg2	ctg2022_polypolish	7382	No	NA	10	0	0	Low-quality	Genome-fragment	7.75	AAI-based (high-confidence)	0	1.45	no viral genes detected
POLISHED_sample_pool_filtlong_wtdbg2	ctg1942_polypolish	9029	No	NA	18	0	0	Not-determined	Genome-fragment	NA	NA	0	1	no viral genes detected
POLISHED_sample_pool_filtlong_wtdbg2	ctg1711_polypolish	10617	No	NA	17	0	1	Low-quality	Genome-fragment	17.41	AAI-based (medium-confidence)	0	1.03	no viral genes detected; low-confidence DTR
POLISHED_sample_pool_filtlong_wtdbg2	ctg1605_polypolish	11134	No	NA	17	2	0	Low-quality	Genome-fragment	27.37	AAI-based (high-confidence)	0	1
POLISHED_sample_pool_filtlong_wtdbg2	ctg2722_polypolish	6303	No	NA	11	0	1	Low-quality	Genome-fragment	6.36	AAI-based (high-confidence)	0	1	no viral genes detected
POLISHED_sample_pool_filtlong_wtdbg2	ctg147_polypolish	60363	No	NA	55	4	3	High-quality	High-quality	100	AAI-based (high-confidence)	0	1
POLISHED_sample_pool_filtlong_wtdbg2	ctg2036_polypolish	8702	No	NA	15	6	1	Low-quality	Genome-fragment	21.56	AAI-based (high-confidence)	0	1
POLISHED_sample_pool_filtlong_wtdbg2	ctg888_polypolish	18973	No	NA	27	0	0	Low-quality	Genome-fragment	4.73	AAI-based (high-confidence)	0	1.59	no viral genes detected; high kmer_freq may indicate large duplication
POLISHED_sample_pool_filtlong_wtdbg2	ctg1887_polypolish	10114	No	NA	18	14	0	Low-quality	Genome-fragment	26.28	AAI-based (high-confidence)	0	1.02
POLISHED_sample_pool_filtlong_wtdbg2	ctg242_polypolish	45039	No	NA	68	12	0	High-quality	High-quality	98.17	AAI-based (high-confidence)	0	1
POLISHED_sample_pool_filtlong_wtdbg2	ctg1022_polypolish	19746	No	NA	45	4	0	Low-quality	Genome-fragment	20.88	AAI-based (medium-confidence)	0	1.01
POLISHED_sample_pool_filtlong_wtdbg2	ctg3499_polypolish	11360	No	NA	25	2	0	Low-quality	Genome-fragment	30.94	AAI-based (high-confidence)	0	1
POLISHED_sample_pool_filtlong_wtdbg2	ctg509_polypolish	36651	No	NA	51	21	0	Medium-quality	Genome-fragment	87.16	AAI-based (high-confidence)	0	1.01
POLISHED_sample_pool_filtlong_wtdbg2	ctg2763_polypolish	6358	No	NA	8	1	0	Low-quality	Genome-fragment	8.32	AAI-based (medium-confidence)	0	1
POLISHED_sample_pool_filtlong_wtdbg2	ctg314_polypolish	40404	No	NA	67	19	0	High-quality	High-quality	100	AAI-based (high-confidence)	0	1
POLISHED_sample_pool_filtlong_wtdbg2	ctg2369_polypolish	13117	Yes	9422	18	2	2	Low-quality	Genome-fragment	20.86	HMM-based (lower-bound)	28.17	1
POLISHED_sample_pool_filtlong_wtdbg2	ctg369_polypolish	38447	No	NA	54	22	1	High-quality	High-quality	100	AAI-based (medium-confidence)	0	1
POLISHED_sample_pool_filtlong_wtdbg2	ctg3258_polypolish	5564	No	NA	12	2	0	Low-quality	Genome-fragment	6.87	HMM-based (lower-bound)	0	1
POLISHED_sample_pool_filtlong_wtdbg2	ctg1309_polypolish	13440	No	NA	27	2	0	Low-quality	Genome-fragment	30.21	HMM-based (lower-bound)	0	1
POLISHED_sample_pool_filtlong_wtdbg2	ctg594_polypolish	51989	No	NA	69	25	2	Medium-quality	Genome-fragment	62.24	AAI-based (high-confidence)	0	1
POLISHED_sample_pool_filtlong_wtdbg2	ctg1411_polypolish	12602	No	NA	13	1	0	Low-quality	Genome-fragment	8.23	AAI-based (high-confidence)	0	1.18
POLISHED_sample_pool_filtlong_wtdbg2	ctg317_polypolish	38343	No	NA	61	7	0	High-quality	High-quality	97.31	AAI-based (high-confidence)	0	1
POLISHED_sample_pool_filtlong_wtdbg2	ctg1712_polypolish	10218	No	NA	25	19	0	Low-quality	Genome-fragment	30.06	AAI-based (high-confidence)	0	1
POLISHED_sample_pool_filtlong_wtdbg2	ctg2279_polypolish	6464	No	NA	8	3	0	Low-quality	Genome-fragment	15.78	AAI-based (high-confidence)	0	1.34
POLISHED_sample_pool_filtlong_wtdbg2	ctg469_polypolish	21645	No	NA	26	1	0	Low-quality	Genome-fragment	5.4	AAI-based (high-confidence)	0	1.01
POLISHED_sample_pool_filtlong_wtdbg2	ctg1235_polypolish	14191	No	NA	25	2	0	Low-quality	Genome-fragment	32.94	HMM-based (lower-bound)	0	1
POLISHED_sample_pool_filtlong_wtdbg2	ctg565_polypolish	7099	No	NA	6	1	0	Low-quality	Genome-fragment	6.92	AAI-based (medium-confidence)	0	1.01
POLISHED_sample_pool_filtlong_wtdbg2	ctg3138_polypolish	5363	No	NA	5	5	0	High-quality	High-quality	94.14	AAI-based (high-confidence)	0	1.33
POLISHED_sample_pool_filtlong_wtdbg2	ctg554_polypolish	21446	No	NA	30	5	0	Low-quality	Genome-fragment	42.34	AAI-based (high-confidence)	0	1.81	high kmer_freq may indicate large duplication
POLISHED_sample_pool_filtlong_wtdbg2	ctg337_polypolish	40476	No	NA	66	18	6	High-quality	High-quality	100	AAI-based (high-confidence)	0	1
POLISHED_sample_pool_filtlong_wtdbg2	ctg418_polypolish	35531	No	NA	57	17	1	Medium-quality	Genome-fragment	59.25	HMM-based (lower-bound)	0	1
POLISHED_sample_pool_filtlong_wtdbg2	ctg1287_polypolish	13410	No	NA	12	1	0	Low-quality	Genome-fragment	3.34	AAI-based (high-confidence)	0	1.22
POLISHED_sample_pool_filtlong_wtdbg2	ctg376_polypolish	37821	No	NA	63	13	1	High-quality	High-quality	100	AAI-based (high-confidence)	0	1
POLISHED_sample_pool_filtlong_wtdbg2	ctg231_polypolish	42618	No	NA	25	0	0	Low-quality	Genome-fragment	10.63	AAI-based (high-confidence)	0	1.1	no viral genes detected
POLISHED_sample_pool_filtlong_wtdbg2	ctg1101_polypolish	7105	No	NA	7	0	0	Low-quality	Genome-fragment	1.77	AAI-based (high-confidence)	0	1.03	no viral genes detected
POLISHED_sample_pool_filtlong_wtdbg2	ctg1429_polypolish	11813	No	NA	12	1	0	Low-quality	Genome-fragment	2.95	AAI-based (high-confidence)	0	1
POLISHED_sample_pool_filtlong_wtdbg2	ctg338_polypolish	32267	No	NA	52	25	0	Medium-quality	Genome-fragment	79.28	AAI-based (high-confidence)	0	1
POLISHED_sample_pool_filtlong_wtdbg2	ctg2397_polypolish	7243	No	NA	12	1	2	Low-quality	Genome-fragment	4.66	HMM-based (lower-bound)	0	1
POLISHED_sample_pool_filtlong_wtdbg2	ctg286_polypolish	42604	No	NA	70	17	0	Complete	High-quality	100	DTR (high-confidence)	0	1.01
POLISHED_sample_pool_filtlong_wtdbg2	ctg362_polypolish	48574	No	NA	96	4	0	Low-quality	Genome-fragment	38.76	HMM-based (lower-bound)	0	1
POLISHED_sample_pool_filtlong_wtdbg2	ctg297_polypolish	41221	No	NA	66	30	4	High-quality	High-quality	100	AAI-based (medium-confidence)	0	1.02
POLISHED_sample_pool_filtlong_wtdbg2	ctg2964_polypolish	5694	No	NA	10	2	1	Low-quality	Genome-fragment	15.27	AAI-based (medium-confidence)	0	1
POLISHED_sample_pool_filtlong_wtdbg2	ctg715_polypolish	19652	No	NA	20	8	0	Low-quality	Genome-fragment	11.86	HMM-based (lower-bound)	0	1.07
POLISHED_sample_pool_filtlong_wtdbg2	ctg1134_polypolish	4979	No	NA	8	0	0	Low-quality	Genome-fragment	1.32	AAI-based (high-confidence)	0	1.21	no viral genes detected
POLISHED_sample_pool_filtlong_wtdbg2	ctg313_polypolish	40262	No	NA	53	7	1	High-quality	High-quality	99.04	AAI-based (high-confidence)	0	1.09
POLISHED_sample_pool_filtlong_wtdbg2	ctg629_polypolish	20564	No	NA	29	0	2	Low-quality	Genome-fragment	5.13	AAI-based (high-confidence)	0	1.24	no viral genes detected
POLISHED_sample_pool_filtlong_wtdbg2	ctg853_polypolish	17873	No	NA	6	0	0	Low-quality	Genome-fragment	11.86	AAI-based (high-confidence)	0	1.05	no viral genes detected
POLISHED_sample_pool_filtlong_wtdbg2	ctg2114_polypolish	10602	No	NA	13	0	0	Low-quality	Genome-fragment	2.64	AAI-based (high-confidence)	0	1	no viral genes detected
POLISHED_sample_pool_filtlong_wtdbg2	ctg296_polypolish	42327	No	NA	80	16	2	High-quality	High-quality	100	AAI-based (high-confidence)	0	1.02
POLISHED_sample_pool_filtlong_wtdbg2	ctg1246_polypolish	12103	No	NA	17	0	0	Low-quality	Genome-fragment	3.02	AAI-based (high-confidence)	0	1.33	no viral genes detected
POLISHED_sample_pool_filtlong_wtdbg2	ctg1896_polypolish	16638	No	NA	15	1	0	Low-quality	Genome-fragment	4.15	AAI-based (high-confidence)	0	1.22
POLISHED_sample_pool_filtlong_wtdbg2	ctg1533_polypolish	6936	No	NA	13	2	0	Low-quality	Genome-fragment	13.65	AAI-based (high-confidence)	0	1.46
POLISHED_sample_pool_filtlong_wtdbg2	ctg882_polypolish	15371	No	NA	22	2	0	Low-quality	Genome-fragment	33.97	AAI-based (high-confidence)	0	1.34
POLISHED_sample_pool_filtlong_wtdbg2	ctg1212_polypolish	17103	No	NA	33	2	1	Low-quality	Genome-fragment	45.27	AAI-based (high-confidence)	0	1.01
POLISHED_sample_pool_filtlong_wtdbg2	ctg2417_polypolish	6611	No	NA	8	4	0	Low-quality	Genome-fragment	16.14	AAI-based (high-confidence)	0	1
POLISHED_sample_pool_filtlong_wtdbg2	ctg57_polypolish	127604	No	NA	178	25	13	Medium-quality	Genome-fragment	74.01	AAI-based (high-confidence)	0	1
POLISHED_sample_pool_filtlong_wtdbg2	ctg2134_polypolish	22493	No	NA	45	4	0	Low-quality	Genome-fragment	22.69	AAI-based (high-confidence)	0	1.73	high kmer_freq may indicate large duplication
POLISHED_sample_pool_filtlong_wtdbg2	ctg2388_polypolish	6956	No	NA	14	0	0	Not-determined	Genome-fragment	NA	NA	0	1	no viral genes detected
POLISHED_sample_pool_filtlong_wtdbg2	ctg574_polypolish	23083	No	NA	15	2	0	Low-quality	Genome-fragment	5.76	AAI-based (high-confidence)	0	1.26
POLISHED_sample_pool_filtlong_wtdbg2	ctg1390_polypolish	12756	No	NA	21	1	1	Low-quality	Genome-fragment	3.18	AAI-based (high-confidence)	0	1.46
POLISHED_sample_pool_filtlong_wtdbg2	ctg50_polypolish	205953	No	NA	273	15	0	Medium-quality	Genome-fragment	51.36	AAI-based (high-confidence)	0	1.16
POLISHED_sample_pool_filtlong_wtdbg2	ctg2083_polypolish	3199	No	NA	3	0	0	Low-quality	Genome-fragment	0.8	AAI-based (high-confidence)	0	1.03	no viral genes detected
POLISHED_sample_pool_filtlong_wtdbg2	ctg2287_polypolish	7627	No	NA	7	1	0	Low-quality	Genome-fragment	13.67	AAI-based (high-confidence)	0	1
POLISHED_sample_pool_filtlong_wtdbg2	ctg255_polypolish	45186	No	NA	66	11	1	Medium-quality	Genome-fragment	56.09	AAI-based (high-confidence)	0	1
POLISHED_sample_pool_filtlong_wtdbg2	ctg2535_polypolish	6890	No	NA	8	3	0	Low-quality	Genome-fragment	33.82	AAI-based (medium-confidence)	0	1
POLISHED_sample_pool_filtlong_wtdbg2	ctg2732_polypolish	6640	No	NA	11	0	0	Not-determined	Genome-fragment	NA	NA	0	1	no viral genes detected
POLISHED_sample_pool_filtlong_wtdbg2	ctg2048_polypolish	3743	No	NA	5	0	0	Low-quality	Genome-fragment	3.79	AAI-based (high-confidence)	0	1.05	no viral genes detected
POLISHED_sample_pool_filtlong_wtdbg2	ctg1352_polypolish	13107	No	NA	22	0	1	Not-determined	Genome-fragment	NA	NA	0	1	no viral genes detected
POLISHED_sample_pool_filtlong_wtdbg2	ctg373_polypolish	37705	No	NA	65	17	2	Medium-quality	Genome-fragment	83.54	AAI-based (high-confidence)	0	1.01
POLISHED_sample_pool_filtlong_wtdbg2	ctg275_polypolish	42246	No	NA	71	30	1	Complete	High-quality	100	DTR (high-confidence)	0	1
POLISHED_sample_pool_filtlong_wtdbg2	ctg1912_polypolish	9318	No	NA	19	4	0	Low-quality	Genome-fragment	21.03	AAI-based (high-confidence)	0	1
POLISHED_sample_pool_filtlong_wtdbg2	ctg2615_polypolish	6745	No	NA	10	4	1	Low-quality	Genome-fragment	17.98	AAI-based (high-confidence)	0	1
POLISHED_sample_pool_filtlong_wtdbg2	ctg306_polypolish	41324	No	NA	70	18	0	High-quality	High-quality	100	AAI-based (medium-confidence)	0	1.03
POLISHED_sample_pool_filtlong_wtdbg2	ctg1158_polypolish	15289	No	NA	22	7	0	Medium-quality	Genome-fragment	67.78	AAI-based (medium-confidence)	0	1
POLISHED_sample_pool_filtlong_wtdbg2	ctg485_polypolish	32657	No	NA	44	22	0	High-quality	High-quality	93.57	AAI-based (medium-confidence)	0	1
POLISHED_sample_pool_filtlong_wtdbg2	ctg1496_polypolish	7702	No	NA	13	3	0	Low-quality	Genome-fragment	11.44	AAI-based (high-confidence)	0	1.14
POLISHED_sample_pool_filtlong_wtdbg2	ctg1716_polypolish	6749	No	NA	6	1	0	Low-quality	Genome-fragment	6.46	AAI-based (high-confidence)	0	1.41
POLISHED_sample_pool_filtlong_wtdbg2	ctg68_polypolish	113664	No	NA	186	8	4	High-quality	High-quality	100	AAI-based (high-confidence)	0	1
POLISHED_sample_pool_filtlong_wtdbg2	ctg2321_polypolish	4235	No	NA	8	2	0	Low-quality	Genome-fragment	10.24	AAI-based (high-confidence)	0	1.57	high kmer_freq may indicate large duplication
POLISHED_sample_pool_filtlong_wtdbg2	ctg1980_polypolish	8932	No	NA	24	13	0	Low-quality	Genome-fragment	22.35	AAI-based (high-confidence)	0	1
POLISHED_sample_pool_filtlong_wtdbg2	ctg2550_polypolish	21979	No	NA	33	7	0	Low-quality	Genome-fragment	40.08	AAI-based (medium-confidence)	0	1
POLISHED_sample_pool_filtlong_wtdbg2	ctg442_polypolish	28630	No	NA	22	1	0	Low-quality	Genome-fragment	7.14	AAI-based (high-confidence)	0	1.09
POLISHED_sample_pool_filtlong_wtdbg2	ctg2648_polypolish	8496	No	NA	10	3	0	High-quality	High-quality	100	AAI-based (high-confidence)	0	1.23
POLISHED_sample_pool_filtlong_wtdbg2	ctg2880_polypolish	5383	No	NA	8	2	0	Low-quality	Genome-fragment	10.87	AAI-based (high-confidence)	0	1.86	high kmer_freq may indicate large duplication
POLISHED_sample_pool_filtlong_wtdbg2	ctg1499_polypolish	8972	No	NA	11	3	0	Low-quality	Genome-fragment	8.54	AAI-based (high-confidence)	0	1.59	high kmer_freq may indicate large duplication
POLISHED_sample_pool_filtlong_wtdbg2	ctg1363_polypolish	11661	No	NA	11	1	0	Low-quality	Genome-fragment	7.79	AAI-based (high-confidence)	0	1.02
POLISHED_sample_pool_filtlong_wtdbg2	ctg2905_polypolish	6215	No	NA	14	10	0	Low-quality	Genome-fragment	10.17	AAI-based (medium-confidence)	0	1
POLISHED_sample_pool_filtlong_wtdbg2	ctg3448_polypolish	9409	No	NA	10	0	1	Low-quality	Genome-fragment	2.5	AAI-based (medium-confidence)	0	1	no viral genes detected
POLISHED_sample_pool_filtlong_wtdbg2	ctg2971_polypolish	5749	No	NA	14	0	0	Low-quality	Genome-fragment	12.4	AAI-based (high-confidence)	0	1	no viral genes detected
POLISHED_sample_pool_filtlong_wtdbg2	ctg2606_polypolish	9253	No	NA	15	0	1	Low-quality	Genome-fragment	2.31	AAI-based (high-confidence)	0	1	no viral genes detected
POLISHED_sample_pool_filtlong_wtdbg2	ctg876_polypolish	18340	No	NA	5	1	0	Low-quality	Genome-fragment	17.59	AAI-based (medium-confidence)	0	1.17
POLISHED_sample_pool_filtlong_wtdbg2	ctg889_polypolish	9494	No	NA	10	2	0	Low-quality	Genome-fragment	2.37	AAI-based (high-confidence)	0	1.51	high kmer_freq may indicate large duplication
POLISHED_sample_pool_filtlong_wtdbg2	ctg204_polypolish	48973	No	NA	84	18	1	High-quality	High-quality	100	AAI-based (high-confidence)	0	1.07
POLISHED_sample_pool_filtlong_wtdbg2	ctg1143_polypolish	15672	No	NA	20	0	0	Low-quality	Genome-fragment	3.91	AAI-based (high-confidence)	0	1.4	no viral genes detected
POLISHED_sample_pool_filtlong_wtdbg2	ctg1741_polypolish	10892	No	NA	8	0	0	Low-quality	Genome-fragment	2.72	AAI-based (high-confidence)	0	1.01	no viral genes detected
POLISHED_sample_pool_filtlong_wtdbg2	ctg342_polypolish	39223	No	NA	46	15	0	High-quality	High-quality	100	AAI-based (high-confidence)	0	1
POLISHED_sample_pool_filtlong_wtdbg2	ctg874_polypolish	19445	No	NA	25	16	0	Low-quality	Genome-fragment	32.81	AAI-based (high-confidence)	0	1
POLISHED_sample_pool_filtlong_wtdbg2	ctg810_polypolish	20373	No	NA	10	3	0	Low-quality	Genome-fragment	20.52	AAI-based (high-confidence)	0	1.05
POLISHED_sample_pool_filtlong_wtdbg2	ctg198_polypolish	50694	No	NA	87	23	1	High-quality	High-quality	100	AAI-based (high-confidence)	0	1
POLISHED_sample_pool_filtlong_wtdbg2	ctg2632_polypolish	6464	No	NA	6	1	0	Low-quality	Genome-fragment	6.44	AAI-based (high-confidence)	0	1
POLISHED_sample_pool_filtlong_wtdbg2	ctg832_polypolish	41659	Yes	36642	65	9	4	Low-quality	Genome-fragment	26.59	AAI-based (high-confidence)	12.04	1
POLISHED_sample_pool_filtlong_wtdbg2	ctg135_polypolish	63469	No	NA	64	6	0	Complete	High-quality	100	DTR (high-confidence)	0	1
POLISHED_sample_pool_filtlong_wtdbg2	ctg2427_polypolish	7155	No	NA	18	7	0	Low-quality	Genome-fragment	17.49	AAI-based (high-confidence)	0	1
POLISHED_sample_pool_filtlong_wtdbg2	ctg1495_polypolish	11449	No	NA	14	1	0	Low-quality	Genome-fragment	11.97	AAI-based (high-confidence)	0	1.04
POLISHED_sample_pool_filtlong_wtdbg2	ctg580_polypolish	60924	No	NA	101	22	0	High-quality	High-quality	100	AAI-based (high-confidence)	0	1
POLISHED_sample_pool_filtlong_wtdbg2	ctg821_polypolish	20695	No	NA	27	1	0	Low-quality	Genome-fragment	34.21	AAI-based (high-confidence)	0	1
POLISHED_sample_pool_filtlong_wtdbg2	ctg3593_polypolish	5576	No	NA	6	4	0	High-quality	High-quality	100	AAI-based (high-confidence)	0	1.09
POLISHED_sample_pool_filtlong_wtdbg2	ctg467_polypolish	25147	No	NA	27	0	0	Low-quality	Genome-fragment	6.27	AAI-based (high-confidence)	0	1.23	no viral genes detected
POLISHED_sample_pool_filtlong_wtdbg2	ctg182_polypolish	33748	No	NA	53	17	1	High-quality	High-quality	99.86	AAI-based (high-confidence)	0	1.2
POLISHED_sample_pool_filtlong_wtdbg2	ctg3306_polypolish	5076	No	NA	5	2	0	Low-quality	Genome-fragment	3.05	AAI-based (high-confidence)	0	1.08
POLISHED_sample_pool_filtlong_wtdbg2	ctg2223_polypolish	7859	No	NA	11	9	0	Low-quality	Genome-fragment	24.44	AAI-based (high-confidence)	0	1
POLISHED_sample_pool_filtlong_wtdbg2	ctg1080_polypolish	20122	No	NA	27	0	0	Low-quality	Genome-fragment	5.02	AAI-based (high-confidence)	0	1.3	no viral genes detected
POLISHED_sample_pool_filtlong_wtdbg2	ctg180_polypolish	85241	No	NA	129	38	1	High-quality	High-quality	100	AAI-based (high-confidence)	0	1
POLISHED_sample_pool_filtlong_wtdbg2	ctg2183_polypolish	7384	No	NA	13	0	0	Low-quality	Genome-fragment	7.35	AAI-based (high-confidence)	0	1	no viral genes detected
POLISHED_sample_pool_filtlong_wtdbg2	ctg1802_polypolish	12909	No	NA	17	0	2	Not-determined	Genome-fragment	NA	NA	0	1	no viral genes detected
POLISHED_sample_pool_filtlong_wtdbg2	ctg2570_polypolish	7228	No	NA	14	3	0	Low-quality	Genome-fragment	14.52	AAI-based (medium-confidence)	0	1
POLISHED_sample_pool_filtlong_wtdbg2	ctg388_polypolish	37355	No	NA	58	13	2	High-quality	High-quality	100	AAI-based (medium-confidence)	0	1.04
POLISHED_sample_pool_filtlong_wtdbg2	ctg2096_polypolish	6951	No	NA	8	1	0	Low-quality	Genome-fragment	6.42	HMM-based (lower-bound)	0	1.09
POLISHED_sample_pool_filtlong_wtdbg2	ctg2182_polypolish	7745	No	NA	5	3	0	Low-quality	Genome-fragment	20.77	AAI-based (high-confidence)	0	1
POLISHED_sample_pool_filtlong_wtdbg2	ctg3255_polypolish	5987	No	NA	7	0	0	Not-determined	Genome-fragment	NA	NA	0	1	no viral genes detected
POLISHED_sample_pool_filtlong_wtdbg2	ctg638_polypolish	23613	No	NA	30	1	0	Low-quality	Genome-fragment	5.89	AAI-based (high-confidence)	0	1.28
POLISHED_sample_pool_filtlong_wtdbg2	ctg2342_polypolish	7061	No	NA	13	1	0	High-quality	High-quality	100	AAI-based (high-confidence)	0	1.18
POLISHED_sample_pool_filtlong_wtdbg2	ctg694_polypolish	14118	No	NA	11	1	0	Low-quality	Genome-fragment	3.52	AAI-based (high-confidence)	0	1.02
POLISHED_sample_pool_filtlong_wtdbg2	ctg863_polypolish	18962	No	NA	33	1	0	Low-quality	Genome-fragment	4.73	AAI-based (high-confidence)	0	1
POLISHED_sample_pool_filtlong_wtdbg2	ctg2701_polypolish	7021	No	NA	10	3	0	Medium-quality	Genome-fragment	53.23	AAI-based (high-confidence)	0	1
POLISHED_sample_pool_filtlong_wtdbg2	ctg3531_polypolish	10547	No	NA	24	8	0	Low-quality	Genome-fragment	18.69	HMM-based (lower-bound)	0	1
POLISHED_sample_pool_filtlong_wtdbg2	ctg347_polypolish	38918	No	NA	55	12	0	Complete	High-quality	100	DTR (high-confidence)	0	1.01
POLISHED_sample_pool_filtlong_wtdbg2	ctg422_polypolish	35380	No	NA	59	17	2	Complete	High-quality	100	DTR (high-confidence)	0	1
POLISHED_sample_pool_filtlong_wtdbg2	ctg3305_polypolish	4544	No	NA	9	2	0	Low-quality	Genome-fragment	3	HMM-based (lower-bound)	0	1
POLISHED_sample_pool_filtlong_wtdbg2	ctg377_polypolish	37361	No	NA	56	21	1	Medium-quality	Genome-fragment	63.18	HMM-based (lower-bound)	0	1
POLISHED_sample_pool_filtlong_wtdbg2	ctg1452_polypolish	12416	No	NA	22	2	0	Low-quality	Genome-fragment	8.49	HMM-based (lower-bound)	0	1.01
POLISHED_sample_pool_filtlong_wtdbg2	ctg3167_polypolish	3657	No	NA	2	0	0	Low-quality	Genome-fragment	3.76	AAI-based (high-confidence)	0	1.68	no viral genes detected; high kmer_freq may indicate large duplication
POLISHED_sample_pool_filtlong_wtdbg2	ctg476_polypolish	64405	No	NA	107	28	4	High-quality	High-quality	100	AAI-based (high-confidence)	0	1.05	contig >1.5x longer than expected genome length
POLISHED_sample_pool_filtlong_wtdbg2	ctg276_polypolish	43232	No	NA	68	17	2	High-quality	High-quality	96.32	AAI-based (high-confidence)	0	1
POLISHED_sample_pool_filtlong_wtdbg2	ctg2432_polypolish	10855	Yes	8392	20	2	2	Medium-quality	Genome-fragment	58.96	AAI-based (high-confidence)	22.69	1
POLISHED_sample_pool_filtlong_wtdbg2	ctg1865_polypolish	9572	No	NA	17	2	2	Low-quality	Genome-fragment	23.73	AAI-based (high-confidence)	0	1
POLISHED_sample_pool_filtlong_wtdbg2	ctg3482_polypolish	4361	No	NA	6	0	1	Low-quality	Genome-fragment	1.09	AAI-based (high-confidence)	0	1.18	no viral genes detected
POLISHED_sample_pool_filtlong_wtdbg2	ctg1483_polypolish	23726	No	NA	35	9	0	Medium-quality	Genome-fragment	52.42	AAI-based (high-confidence)	0	1.38
POLISHED_sample_pool_filtlong_wtdbg2	ctg2686_polypolish	6882	No	NA	10	0	0	Low-quality	Genome-fragment	6.84	AAI-based (high-confidence)	0	1	no viral genes detected
POLISHED_sample_pool_filtlong_wtdbg2	ctg2291_polypolish	7328	No	NA	18	1	0	Low-quality	Genome-fragment	19.39	AAI-based (medium-confidence)	0	1
POLISHED_sample_pool_filtlong_wtdbg2	ctg1239_polypolish	14119	No	NA	34	13	0	Low-quality	Genome-fragment	23.69	AAI-based (medium-confidence)	0	1
POLISHED_sample_pool_filtlong_wtdbg2	ctg3604_polypolish	11394	No	NA	12	0	0	Not-determined	Genome-fragment	NA	NA	0	1	no viral genes detected
POLISHED_sample_pool_filtlong_wtdbg2	ctg235_polypolish	46364	No	NA	66	17	1	High-quality	High-quality	100	AAI-based (high-confidence)	0	1.01
POLISHED_sample_pool_filtlong_wtdbg2	ctg1838_polypolish	16626	No	NA	24	4	0	Low-quality	Genome-fragment	38.82	AAI-based (medium-confidence)	0	1
POLISHED_sample_pool_filtlong_wtdbg2	ctg400_polypolish	36862	No	NA	68	9	1	High-quality	High-quality	100	AAI-based (high-confidence)	0	1
POLISHED_sample_pool_filtlong_wtdbg2	ctg262_polypolish	43278	No	NA	81	14	0	High-quality	High-quality	96.99	AAI-based (high-confidence)	0	1
POLISHED_sample_pool_filtlong_wtdbg2	ctg2457_polypolish	6816	No	NA	11	1	3	Low-quality	Genome-fragment	3.86	HMM-based (lower-bound)	0	1
POLISHED_sample_pool_filtlong_wtdbg2	ctg1563_polypolish	12320	No	NA	21	3	0	Low-quality	Genome-fragment	27.18	AAI-based (high-confidence)	0	1.01
POLISHED_sample_pool_filtlong_wtdbg2	ctg60_polypolish	118515	No	NA	165	30	2	Complete	High-quality	100	DTR (high-confidence)	0	1
POLISHED_sample_pool_filtlong_wtdbg2	ctg3188_polypolish	5765	No	NA	13	2	0	Low-quality	Genome-fragment	7.28	AAI-based (high-confidence)	0	1
POLISHED_sample_pool_filtlong_wtdbg2	ctg1217_polypolish	13403	No	NA	12	4	0	Low-quality	Genome-fragment	31.29	AAI-based (medium-confidence)	0	1
POLISHED_sample_pool_filtlong_wtdbg2	ctg3587_polypolish	24725	No	NA	22	1	0	Low-quality	Genome-fragment	6.17	AAI-based (high-confidence)	0	1.05
POLISHED_sample_pool_filtlong_wtdbg2	ctg2108_polypolish	8362	No	NA	19	1	0	Low-quality	Genome-fragment	15.95	AAI-based (medium-confidence)	0	1.01
POLISHED_sample_pool_filtlong_wtdbg2	ctg930_polypolish	13181	No	NA	19	0	0	Low-quality	Genome-fragment	3.29	AAI-based (high-confidence)	0	1.26	no viral genes detected
POLISHED_sample_pool_filtlong_wtdbg2	ctg2124_polypolish	19812	No	NA	35	13	0	Medium-quality	Genome-fragment	52.5	AAI-based (high-confidence)	0	1
POLISHED_sample_pool_filtlong_wtdbg2	ctg2053_polypolish	16941	No	NA	21	0	0	Low-quality	Genome-fragment	4.23	AAI-based (high-confidence)	0	1.01	no viral genes detected
POLISHED_sample_pool_filtlong_wtdbg2	ctg3462_polypolish	34090	No	NA	44	9	2	Medium-quality	Genome-fragment	73.88	AAI-based (medium-confidence)	0	1
POLISHED_sample_pool_filtlong_wtdbg2	ctg96_polypolish	65611	No	NA	60	3	0	Low-quality	Genome-fragment	16.36	AAI-based (high-confidence)	0	1.01
POLISHED_sample_pool_filtlong_wtdbg2	ctg3208_polypolish	4310	No	NA	4	2	0	Medium-quality	Genome-fragment	63.17	AAI-based (high-confidence)	0	1.12
POLISHED_sample_pool_filtlong_wtdbg2	ctg811_polypolish	47215	No	NA	76	17	0	High-quality	High-quality	90.61	AAI-based (high-confidence)	0	1
POLISHED_sample_pool_filtlong_wtdbg2	ctg871_polypolish	22342	Yes	16187	52	8	4	Low-quality	Genome-fragment	37.98	AAI-based (high-confidence)	27.55	1
POLISHED_sample_pool_filtlong_wtdbg2	ctg1031_polypolish	17075	No	NA	26	4	0	Low-quality	Genome-fragment	37.86	AAI-based (high-confidence)	0	1
POLISHED_sample_pool_filtlong_wtdbg2	ctg760_polypolish	33300	No	NA	42	0	10	Not-determined	Genome-fragment	NA	NA	0	1	no viral genes detected
POLISHED_sample_pool_filtlong_wtdbg2	ctg2961_polypolish	7485	No	NA	11	2	0	High-quality	High-quality	100	AAI-based (high-confidence)	0	1.19
POLISHED_sample_pool_filtlong_wtdbg2	ctg2294_polypolish	7780	No	NA	11	3	1	Low-quality	Genome-fragment	18.16	AAI-based (high-confidence)	0	1
POLISHED_sample_pool_filtlong_wtdbg2	ctg348_polypolish	38529	No	NA	57	7	0	High-quality	High-quality	96.47	AAI-based (high-confidence)	0	1
POLISHED_sample_pool_filtlong_wtdbg2	ctg1553_polypolish	10776	No	NA	16	3	1	Low-quality	Genome-fragment	28.41	AAI-based (high-confidence)	0	1.01
POLISHED_sample_pool_filtlong_wtdbg2	ctg2481_polypolish	7016	No	NA	10	5	0	Low-quality	Genome-fragment	21.78	AAI-based (medium-confidence)	0	1
POLISHED_sample_pool_filtlong_wtdbg2	ctg1501_polypolish	10205	No	NA	19	3	0	Low-quality	Genome-fragment	10.17	AAI-based (high-confidence)	0	1.11
POLISHED_sample_pool_filtlong_wtdbg2	ctg2105_polypolish	10536	No	NA	17	1	1	Low-quality	Genome-fragment	2.63	AAI-based (high-confidence)	0	1.02
POLISHED_sample_pool_filtlong_wtdbg2	ctg1084_polypolish	18065	No	NA	13	0	1	Low-quality	Genome-fragment	42.18	AAI-based (high-confidence)	0	1	no viral genes detected
POLISHED_sample_pool_filtlong_wtdbg2	ctg1646_polypolish	18029	No	NA	36	9	0	Low-quality	Genome-fragment	41.49	AAI-based (high-confidence)	0	1
POLISHED_sample_pool_filtlong_wtdbg2	ctg1671_polypolish	10876	No	NA	19	7	0	Low-quality	Genome-fragment	23.05	AAI-based (high-confidence)	0	1
POLISHED_sample_pool_filtlong_wtdbg2	ctg3372_polypolish	5173	No	NA	11	0	0	Not-determined	Genome-fragment	NA	NA	0	1	no viral genes detected
POLISHED_sample_pool_filtlong_wtdbg2	ctg2367_polypolish	6581	No	NA	8	2	0	Low-quality	Genome-fragment	13.08	AAI-based (high-confidence)	0	1.01
POLISHED_sample_pool_filtlong_wtdbg2	ctg837_polypolish	18653	No	NA	32	1	0	Low-quality	Genome-fragment	12.36	AAI-based (high-confidence)	0	1.22
POLISHED_sample_pool_filtlong_wtdbg2	ctg2660_polypolish	12307	No	NA	6	0	0	Low-quality	Genome-fragment	30.33	AAI-based (medium-confidence)	0	1	no viral genes detected
POLISHED_sample_pool_filtlong_wtdbg2	ctg1931_polypolish	9057	No	NA	13	1	0	Low-quality	Genome-fragment	17.52	AAI-based (high-confidence)	0	1.3
POLISHED_sample_pool_filtlong_wtdbg2	ctg3594_polypolish	7522	No	NA	12	0	0	Not-determined	Genome-fragment	NA	NA	0	1	no viral genes detected
POLISHED_sample_pool_filtlong_wtdbg2	ctg2179_polypolish	7005	No	NA	10	2	0	Low-quality	Genome-fragment	7.05	AAI-based (high-confidence)	0	1.24
POLISHED_sample_pool_filtlong_wtdbg2	ctg426_polypolish	36235	No	NA	50	18	0	High-quality	High-quality	100	AAI-based (high-confidence)	0	1
POLISHED_sample_pool_filtlong_wtdbg2	ctg1359_polypolish	13041	No	NA	23	11	0	Low-quality	Genome-fragment	33.1	AAI-based (medium-confidence)	0	1
POLISHED_sample_pool_filtlong_wtdbg2	ctg702_polypolish	30245	No	NA	56	32	0	Medium-quality	Genome-fragment	66.02	AAI-based (high-confidence)	0	1
POLISHED_sample_pool_filtlong_wtdbg2	ctg1590_polypolish	10756	No	NA	14	2	0	Low-quality	Genome-fragment	10.74	AAI-based (high-confidence)	0	1.41
POLISHED_sample_pool_filtlong_wtdbg2	ctg382_polypolish	42324	No	NA	68	15	1	High-quality	High-quality	100	AAI-based (high-confidence)	0	1.08
POLISHED_sample_pool_filtlong_wtdbg2	ctg2034_polypolish	5460	No	NA	3	0	0	Low-quality	Genome-fragment	1.36	AAI-based (high-confidence)	0	1.03	no viral genes detected
POLISHED_sample_pool_filtlong_wtdbg2	ctg3342_polypolish	4952	No	NA	12	5	0	Low-quality	Genome-fragment	11.5	HMM-based (lower-bound)	0	1
POLISHED_sample_pool_filtlong_wtdbg2	ctg1190_polypolish	14439	No	NA	21	5	0	Low-quality	Genome-fragment	31.47	AAI-based (high-confidence)	0	1
POLISHED_sample_pool_filtlong_wtdbg2	ctg543_polypolish	29748	No	NA	41	9	1	Medium-quality	Genome-fragment	76.23	AAI-based (high-confidence)	0	1
POLISHED_sample_pool_filtlong_wtdbg2	ctg390_polypolish	36596	No	NA	55	18	1	High-quality	High-quality	94.96	AAI-based (high-confidence)	0	1
POLISHED_sample_pool_filtlong_wtdbg2	ctg325_polypolish	39488	No	NA	20	1	0	Low-quality	Genome-fragment	41.41	AAI-based (high-confidence)	0	1.11
POLISHED_sample_pool_filtlong_wtdbg2	ctg1610_polypolish	18396	No	NA	32	8	0	Low-quality	Genome-fragment	20.81	HMM-based (lower-bound)	0	1
POLISHED_sample_pool_filtlong_wtdbg2	ctg1471_polypolish	13083	No	NA	14	0	0	Low-quality	Genome-fragment	3.26	AAI-based (high-confidence)	0	1.46	no viral genes detected
POLISHED_sample_pool_filtlong_wtdbg2	ctg3313_polypolish	5028	No	NA	9	3	0	Low-quality	Genome-fragment	7.57	HMM-based (lower-bound)	0	1
POLISHED_sample_pool_filtlong_wtdbg2	ctg457_polypolish	45377	No	NA	79	16	0	Complete	High-quality	100	DTR (high-confidence)	0	1.34
POLISHED_sample_pool_filtlong_wtdbg2	ctg762_polypolish	22322	No	NA	48	9	0	Low-quality	Genome-fragment	26.71	AAI-based (high-confidence)	0	1
POLISHED_sample_pool_filtlong_wtdbg2	ctg1830_polypolish	10812	No	NA	3	1	0	Low-quality	Genome-fragment	6.29	AAI-based (high-confidence)	0	1.03
POLISHED_sample_pool_filtlong_wtdbg2	ctg3194_polypolish	5402	No	NA	7	1	0	Low-quality	Genome-fragment	11.47	AAI-based (high-confidence)	0	1
POLISHED_sample_pool_filtlong_wtdbg2	ctg711_polypolish	20623	No	NA	22	6	0	Medium-quality	Genome-fragment	57.12	AAI-based (high-confidence)	0	1.05
POLISHED_sample_pool_filtlong_wtdbg2	ctg233_polypolish	46578	No	NA	77	13	0	Complete	High-quality	100	DTR (high-confidence)	0	1.01
POLISHED_sample_pool_filtlong_wtdbg2	ctg1906_polypolish	9995	No	NA	5	1	0	Low-quality	Genome-fragment	2.49	AAI-based (high-confidence)	0	1.01
POLISHED_sample_pool_filtlong_wtdbg2	ctg1259_polypolish	24314	No	NA	45	0	0	Not-determined	Genome-fragment	NA	NA	0	1	no viral genes detected
POLISHED_sample_pool_filtlong_wtdbg2	ctg2846_polypolish	6147	No	NA	12	6	0	Low-quality	Genome-fragment	14.69	AAI-based (medium-confidence)	0	1
POLISHED_sample_pool_filtlong_wtdbg2	ctg817_polypolish	11899	No	NA	20	0	0	Low-quality	Genome-fragment	2.97	AAI-based (high-confidence)	0	1.24	no viral genes detected
POLISHED_sample_pool_filtlong_wtdbg2	ctg278_polypolish	44693	No	NA	94	14	0	Medium-quality	Genome-fragment	72.31	HMM-based (lower-bound)	0	1.01
POLISHED_sample_pool_filtlong_wtdbg2	ctg2373_polypolish	7342	No	NA	6	0	1	Not-determined	Genome-fragment	NA	NA	0	1	no viral genes detected
POLISHED_sample_pool_filtlong_wtdbg2	ctg481_polypolish	32912	No	NA	54	16	1	High-quality	High-quality	95.87	AAI-based (high-confidence)	0	1
POLISHED_sample_pool_filtlong_wtdbg2	ctg339_polypolish	60967	No	NA	114	40	0	High-quality	High-quality	100	AAI-based (high-confidence)	0	1.01	contig >1.5x longer than expected genome length
POLISHED_sample_pool_filtlong_wtdbg2	ctg2578_polypolish	6581	No	NA	11	0	0	Not-determined	Genome-fragment	NA	NA	0	1	no viral genes detected
POLISHED_sample_pool_filtlong_wtdbg2	ctg3032_polypolish	6030	No	NA	9	2	0	Complete	High-quality	100	DTR (high-confidence)	0	1.03
POLISHED_sample_pool_filtlong_wtdbg2	ctg1410_polypolish	12846	No	NA	22	2	1	Low-quality	Genome-fragment	20.39	AAI-based (high-confidence)	0	1
POLISHED_sample_pool_filtlong_wtdbg2	ctg763_polypolish	21981	No	NA	44	3	1	Low-quality	Genome-fragment	44.42	AAI-based (high-confidence)	0	1
POLISHED_sample_pool_filtlong_wtdbg2	ctg359_polypolish	39177	No	NA	49	15	1	Complete	High-quality	100	DTR (high-confidence)	0	1.01
POLISHED_sample_pool_filtlong_wtdbg2	ctg936_polypolish	44288	No	NA	70	16	0	High-quality	High-quality	98.67	AAI-based (high-confidence)	0	1.01
POLISHED_sample_pool_filtlong_wtdbg2	ctg392_polypolish	67178	No	NA	120	33	2	High-quality	High-quality	100	AAI-based (high-confidence)	0	1.06	contig >1.5x longer than expected genome length
POLISHED_sample_pool_filtlong_wtdbg2	ctg905_polypolish	42787	No	NA	51	4	1	High-quality	High-quality	100	AAI-based (high-confidence)	0	1.01
POLISHED_sample_pool_filtlong_wtdbg2	ctg2480_polypolish	17653	No	NA	21	0	0	Low-quality	Genome-fragment	4.4	AAI-based (high-confidence)	0	1.8	no viral genes detected; high kmer_freq may indicate large duplication
POLISHED_sample_pool_filtlong_wtdbg2	ctg720_polypolish	11330	No	NA	20	0	0	Low-quality	Genome-fragment	10.77	AAI-based (high-confidence)	0	1.46	no viral genes detected
POLISHED_sample_pool_filtlong_wtdbg2	ctg1985_polypolish	33996	No	NA	59	15	0	High-quality	High-quality	99.14	AAI-based (high-confidence)	0	1
POLISHED_sample_pool_filtlong_wtdbg2	ctg2533_polypolish	10962	No	NA	14	2	0	Low-quality	Genome-fragment	20.28	HMM-based (lower-bound)	0	1
POLISHED_sample_pool_filtlong_wtdbg2	ctg2628_polypolish	10840	No	NA	16	2	2	Low-quality	Genome-fragment	2.7	AAI-based (high-confidence)	0	1.21
POLISHED_sample_pool_filtlong_wtdbg2	ctg488_polypolish	24769	No	NA	35	3	0	Low-quality	Genome-fragment	25.79	AAI-based (high-confidence)	0	1.08
POLISHED_sample_pool_filtlong_wtdbg2	ctg91_polypolish	88750	No	NA	135	25	4	High-quality	High-quality	100	AAI-based (high-confidence)	0	1.03
POLISHED_sample_pool_filtlong_wtdbg2	ctg2024_polypolish	8438	No	NA	9	1	0	Low-quality	Genome-fragment	18.73	AAI-based (high-confidence)	0	1
POLISHED_sample_pool_filtlong_wtdbg2	ctg3053_polypolish	5897	No	NA	11	5	0	Low-quality	Genome-fragment	13.77	AAI-based (high-confidence)	0	1
POLISHED_sample_pool_filtlong_wtdbg2	ctg1933_polypolish	9189	No	NA	15	0	0	Low-quality	Genome-fragment	9.87	AAI-based (high-confidence)	0	1	no viral genes detected
POLISHED_sample_pool_filtlong_wtdbg2	ctg2968_polypolish	5987	No	NA	11	3	0	Low-quality	Genome-fragment	27.24	AAI-based (high-confidence)	0	1
POLISHED_sample_pool_filtlong_wtdbg2	ctg1760_polypolish	23393	No	NA	39	5	1	Low-quality	Genome-fragment	32.95	AAI-based (high-confidence)	0	1
POLISHED_sample_pool_filtlong_wtdbg2	ctg1132_polypolish	13001	No	NA	13	0	0	Low-quality	Genome-fragment	3.24	AAI-based (high-confidence)	0	1.04	no viral genes detected
POLISHED_sample_pool_filtlong_wtdbg2	ctg35_polypolish	163870	No	NA	222	37	2	High-quality	High-quality	100	AAI-based (high-confidence)	0	1
POLISHED_sample_pool_filtlong_wtdbg2	ctg492_polypolish	32038	No	NA	50	17	1	High-quality	High-quality	94.74	AAI-based (high-confidence)	0	1
POLISHED_sample_pool_filtlong_wtdbg2	ctg3491_polypolish	10271	No	NA	10	0	4	Not-determined	Genome-fragment	NA	NA	0	1	no viral genes detected
POLISHED_sample_pool_filtlong_wtdbg2	ctg265_polypolish	41420	No	NA	71	24	0	High-quality	High-quality	93.81	AAI-based (high-confidence)	0	1
POLISHED_sample_pool_filtlong_wtdbg2	ctg435_polypolish	55205	No	NA	90	24	1	High-quality	High-quality	100	AAI-based (high-confidence)	0	1.09
POLISHED_sample_pool_filtlong_wtdbg2	ctg3613_polypolish	5081	No	NA	10	0	0	Not-determined	Genome-fragment	NA	NA	0	1	no viral genes detected
POLISHED_sample_pool_filtlong_wtdbg2	ctg3539_polypolish	9597	No	NA	16	0	6	Not-determined	Genome-fragment	NA	NA	0	1	no viral genes detected
POLISHED_sample_pool_filtlong_wtdbg2	ctg765_polypolish	17339	No	NA	18	1	2	Low-quality	Genome-fragment	4.32	AAI-based (high-confidence)	0	1.24
POLISHED_sample_pool_filtlong_wtdbg2	ctg432_polypolish	16268	No	NA	24	4	2	Low-quality	Genome-fragment	19.13	HMM-based (lower-bound)	0	1.58	high kmer_freq may indicate large duplication
POLISHED_sample_pool_filtlong_wtdbg2	ctg938_polypolish	41804	No	NA	100	7	0	High-quality	High-quality	100	AAI-based (high-confidence)	0	1.01
POLISHED_sample_pool_filtlong_wtdbg2	ctg1296_polypolish	14227	No	NA	16	2	0	Low-quality	Genome-fragment	9.43	AAI-based (high-confidence)	0	1
POLISHED_sample_pool_filtlong_wtdbg2	ctg3045_polypolish	5715	No	NA	6	3	0	Low-quality	Genome-fragment	1.86	HMM-based (lower-bound)	0	2.71	high kmer_freq may indicate large duplication; low-confidence DTR
POLISHED_sample_pool_filtlong_wtdbg2	ctg253_polypolish	44861	No	NA	67	26	1	Complete	High-quality	100	DTR (high-confidence)	0	1.1
POLISHED_sample_pool_filtlong_wtdbg2	ctg427_polypolish	22664	No	NA	36	1	0	Low-quality	Genome-fragment	5.65	AAI-based (high-confidence)	0	1.63	high kmer_freq may indicate large duplication
POLISHED_sample_pool_filtlong_wtdbg2	ctg1300_polypolish	10301	No	NA	15	4	1	Low-quality	Genome-fragment	25.36	AAI-based (high-confidence)	0	1
POLISHED_sample_pool_filtlong_wtdbg2	ctg2259_polypolish	8285	No	NA	9	0	4	Not-determined	Genome-fragment	NA	NA	0	1	no viral genes detected
POLISHED_sample_pool_filtlong_wtdbg2	ctg1057_polypolish	16905	No	NA	13	3	0	Low-quality	Genome-fragment	6.42	AAI-based (medium-confidence)	0	1
POLISHED_sample_pool_filtlong_wtdbg2	ctg173_polypolish	54138	No	NA	89	23	0	Complete	High-quality	100	DTR (high-confidence)	0	1
POLISHED_sample_pool_filtlong_wtdbg2	ctg774_polypolish	13603	No	NA	15	1	0	Low-quality	Genome-fragment	7.66	AAI-based (high-confidence)	0	1.3
POLISHED_sample_pool_filtlong_wtdbg2	ctg1123_polypolish	13356	No	NA	19	5	1	Low-quality	Genome-fragment	8.85	AAI-based (high-confidence)	0	1.07
POLISHED_sample_pool_filtlong_wtdbg2	ctg1173_polypolish	14921	No	NA	27	5	1	Low-quality	Genome-fragment	9.85	AAI-based (high-confidence)	0	1
POLISHED_sample_pool_filtlong_wtdbg2	ctg3524_polypolish	13051	No	NA	4	0	0	Low-quality	Genome-fragment	13.12	AAI-based (high-confidence)	0	1.2	no viral genes detected
POLISHED_sample_pool_filtlong_wtdbg2	ctg218_polypolish	47556	No	NA	74	26	1	Complete	High-quality	100	DTR (high-confidence)	0	1
POLISHED_sample_pool_filtlong_wtdbg2	ctg3071_polypolish	5655	No	NA	8	3	0	High-quality	High-quality	95.49	AAI-based (high-confidence)	0	1
POLISHED_sample_pool_filtlong_wtdbg2	ctg2201_polypolish	7281	No	NA	5	2	0	High-quality	High-quality	100	AAI-based (high-confidence)	0	1.03
POLISHED_sample_pool_filtlong_wtdbg2	ctg1120_polypolish	51000	No	NA	102	15	1	High-quality	High-quality	100	AAI-based (high-confidence)	0	1.01
POLISHED_sample_pool_filtlong_wtdbg2	ctg2178_polypolish	8214	No	NA	16	0	0	Low-quality	Genome-fragment	22.47	AAI-based (high-confidence)	0	1	no viral genes detected
POLISHED_sample_pool_filtlong_wtdbg2	ctg243_polypolish	42965	No	NA	72	16	0	High-quality	High-quality	95.39	AAI-based (high-confidence)	0	1
POLISHED_sample_pool_filtlong_wtdbg2	ctg200_polypolish	43907	No	NA	37	3	0	Low-quality	Genome-fragment	10.95	AAI-based (high-confidence)	0	1.17
POLISHED_sample_pool_filtlong_wtdbg2	ctg1809_polypolish	8139	No	NA	13	4	0	High-quality	High-quality	100	AAI-based (high-confidence)	0	1.26
POLISHED_sample_pool_filtlong_wtdbg2	ctg315_polypolish	40372	No	NA	74	21	3	High-quality	High-quality	97.19	AAI-based (high-confidence)	0	1.01
POLISHED_sample_pool_filtlong_wtdbg2	ctg1969_polypolish	9016	No	NA	10	1	0	Low-quality	Genome-fragment	20.8	AAI-based (medium-confidence)	0	1
POLISHED_sample_pool_filtlong_wtdbg2	ctg691_polypolish	22887	No	NA	45	0	2	Low-quality	Genome-fragment	5.71	AAI-based (high-confidence)	0	1.5	no viral genes detected; high kmer_freq may indicate large duplication
POLISHED_sample_pool_filtlong_wtdbg2	ctg593_polypolish	30881	No	NA	46	5	1	Low-quality	Genome-fragment	40.62	AAI-based (high-confidence)	0	1.01
POLISHED_sample_pool_filtlong_wtdbg2	ctg1231_polypolish	14779	No	NA	31	5	0	Low-quality	Genome-fragment	39.67	AAI-based (high-confidence)	0	1
POLISHED_sample_pool_filtlong_wtdbg2	ctg585_polypolish	36351	No	NA	14	1	0	Low-quality	Genome-fragment	43.15	AAI-based (high-confidence)	0	1
POLISHED_sample_pool_filtlong_wtdbg2	ctg3204_polypolish	5155	No	NA	10	1	0	Low-quality	Genome-fragment	7.51	HMM-based (lower-bound)	0	1
POLISHED_sample_pool_filtlong_wtdbg2	ctg283_polypolish	42171	No	NA	59	10	0	High-quality	High-quality	98.89	AAI-based (medium-confidence)	0	1
POLISHED_sample_pool_filtlong_wtdbg2	ctg3504_polypolish	7808	No	NA	16	0	0	Low-quality	Genome-fragment	5.17	AAI-based (high-confidence)	0	1.16	no viral genes detected
POLISHED_sample_pool_filtlong_wtdbg2	ctg692_polypolish	23427	No	NA	41	12	0	Low-quality	Genome-fragment	42.44	HMM-based (lower-bound)	0	1
POLISHED_sample_pool_filtlong_wtdbg2	ctg551_polypolish	29393	No	NA	40	5	0	Low-quality	Genome-fragment	30.72	AAI-based (high-confidence)	0	1
POLISHED_sample_pool_filtlong_wtdbg2	ctg1118_polypolish	15755	No	NA	19	4	0	Medium-quality	Genome-fragment	52.84	HMM-based (lower-bound)	0	1.01
POLISHED_sample_pool_filtlong_wtdbg2	ctg240_polypolish	46069	No	NA	72	16	1	Complete	High-quality	100	DTR (high-confidence)	0	1.01
POLISHED_sample_pool_filtlong_wtdbg2	ctg3094_polypolish	5649	No	NA	13	0	0	Low-quality	Genome-fragment	1.41	AAI-based (high-confidence)	0	1	no viral genes detected
POLISHED_sample_pool_filtlong_wtdbg2	ctg454_polypolish	34092	No	NA	57	32	0	High-quality	High-quality	98.72	AAI-based (medium-confidence)	0	1
POLISHED_sample_pool_filtlong_wtdbg2	ctg1569_polypolish	10637	No	NA	13	2	0	Low-quality	Genome-fragment	2.65	AAI-based (high-confidence)	0	1.69	high kmer_freq may indicate large duplication
POLISHED_sample_pool_filtlong_wtdbg2	ctg3422_polypolish	5012	No	NA	9	1	0	Low-quality	Genome-fragment	2.36	HMM-based (lower-bound)	0	1
POLISHED_sample_pool_filtlong_wtdbg2	ctg2984_polypolish	5586	No	NA	7	0	0	Low-quality	Genome-fragment	3.66	AAI-based (high-confidence)	0	1	no viral genes detected
POLISHED_sample_pool_filtlong_wtdbg2	ctg1314_polypolish	5888	No	NA	9	0	0	Low-quality	Genome-fragment	11.92	AAI-based (high-confidence)	0	1.02	no viral genes detected
POLISHED_sample_pool_filtlong_wtdbg2	ctg1265_polypolish	12561	No	NA	10	0	0	Low-quality	Genome-fragment	13.1	AAI-based (high-confidence)	0	1	no viral genes detected
POLISHED_sample_pool_filtlong_wtdbg2	ctg1971_polypolish	8766	No	NA	16	1	0	Low-quality	Genome-fragment	10.12	HMM-based (lower-bound)	0	1
POLISHED_sample_pool_filtlong_wtdbg2	ctg2156_polypolish	7709	No	NA	10	2	0	Low-quality	Genome-fragment	16.61	AAI-based (high-confidence)	0	1
POLISHED_sample_pool_filtlong_wtdbg2	ctg2553_polypolish	3747	No	NA	9	0	0	Not-determined	Genome-fragment	NA	NA	0	1.05	no viral genes detected
POLISHED_sample_pool_filtlong_wtdbg2	ctg3006_polypolish	3679	No	NA	3	0	0	Low-quality	Genome-fragment	8.21	AAI-based (high-confidence)	0	1	no viral genes detected
POLISHED_sample_pool_filtlong_wtdbg2	ctg2916_polypolish	12185	No	NA	7	0	0	Low-quality	Genome-fragment	8.03	AAI-based (high-confidence)	0	1.09	no viral genes detected
POLISHED_sample_pool_filtlong_wtdbg2	ctg974_polypolish	10271	No	NA	8	1	0	Low-quality	Genome-fragment	6.78	AAI-based (high-confidence)	0	1.05
POLISHED_sample_pool_filtlong_wtdbg2	ctg1128_polypolish	5500	No	NA	4	0	0	Low-quality	Genome-fragment	10.86	AAI-based (high-confidence)	0	1.09	no viral genes detected
POLISHED_sample_pool_filtlong_wtdbg2	ctg835_polypolish	15047	No	NA	9	0	0	Low-quality	Genome-fragment	3.75	AAI-based (high-confidence)	0	1.05	no viral genes detected
POLISHED_sample_pool_filtlong_wtdbg2	ctg540_polypolish	18929	No	NA	12	0	0	Not-determined	Genome-fragment	NA	NA	0	1.04	no viral genes detected
POLISHED_sample_pool_filtlong_wtdbg2	ctg1635_polypolish	8654	No	NA	8	0	0	Low-quality	Genome-fragment	2.16	AAI-based (high-confidence)	0	1	no viral genes detected
POLISHED_sample_pool_filtlong_wtdbg2	ctg1816_polypolish	9727	No	NA	9	0	0	Not-determined	Genome-fragment	NA	NA	0	1	no viral genes detected
POLISHED_sample_pool_filtlong_wtdbg2	ctg2420_polypolish	3923	No	NA	4	0	0	Low-quality	Genome-fragment	7.74	AAI-based (high-confidence)	0	1	no viral genes detected
POLISHED_sample_pool_filtlong_wtdbg2	ctg1576_polypolish	10669	No	NA	16	4	0	Low-quality	Genome-fragment	28.43	AAI-based (medium-confidence)	0	1
POLISHED_sample_pool_filtlong_wtdbg2	ctg239_polypolish|provirus_24275_34682	10408	No	NA	18	2	0	Low-quality	Genome-fragment	28.1	AAI-based (high-confidence)	0	1.06
POLISHED_sample_pool_filtlong_wtdbg2	ctg351_polypolish|provirus_3_18520	18518	Yes	15286	25	5	2	Low-quality	Genome-fragment	31.68	AAI-based (medium-confidence)	17.45	1
POLISHED_sample_pool_filtlong_wtdbg2	ctg41_polypolish|provirus_406_45089	44684	No	NA	75	1	2	Low-quality	Genome-fragment	34.98	AAI-based (medium-confidence)	0	1
POLISHED_sample_pool_filtlong_wtdbg2	ctg41_polypolish|provirus_89507_153358	63852	No	NA	63	11	3	Medium-quality	Genome-fragment	57.52	AAI-based (medium-confidence)	0	1
POLISHED_sample_pool_filtlong_wtdbg2	ctg10_polypolish|provirus_472293_517199	44907	No	NA	60	18	3	High-quality	High-quality	97.37	AAI-based (medium-confidence)	0	1
POLISHED_sample_pool_filtlong_wtdbg2	ctg53_polypolish|provirus_40959_58535	17577	Yes	14398	27	6	3	Low-quality	Genome-fragment	33.34	AAI-based (medium-confidence)	18.09	1
POLISHED_sample_pool_filtlong_wtdbg2	ctg53_polypolish|provirus_204803_245490	40688	Yes	38536	46	17	4	Medium-quality	Genome-fragment	64.65	HMM-based (lower-bound)	5.29	1.01
POLISHED_sample_pool_filtlong_wtdbg2	ctg129_polypolish|provirus_51395_75761	24367	No	NA	24	12	0	Low-quality	Genome-fragment	48.3	AAI-based (medium-confidence)	0	1.01
POLISHED_sample_pool_filtlong_wtdbg2	ctg121_polypolish|provirus_64741_76049	11309	No	NA	11	3	0	Low-quality	Genome-fragment	27.74	AAI-based (high-confidence)	0	1
POLISHED_sample_pool_filtlong_wtdbg2	ctg487_polypolish|provirus_2_7970	7969	No	NA	10	0	1	Not-determined	Genome-fragment	NA	NA	0	1	no viral genes detected
POLISHED_sample_pool_filtlong_wtdbg2	ctg477_polypolish|provirus_2885_36029	33145	No	NA	51	19	1	High-quality	High-quality	100	AAI-based (high-confidence)	0	1.01
POLISHED_sample_pool_filtlong_wtdbg2	ctg25_polypolish|provirus_336339_395295	58957	No	NA	72	34	1	High-quality	High-quality	100	AAI-based (high-confidence)	0	1
POLISHED_sample_pool_filtlong_wtdbg2	ctg3_polypolish|provirus_21183_68332	47150	Yes	45106	73	3	4	High-quality	High-quality	100	AAI-based (medium-confidence)	4.34	1	contig >1.5x longer than expected genome length
POLISHED_sample_pool_filtlong_wtdbg2	ctg2_polypolish|provirus_16828_54749	37922	Yes	32885	68	16	4	Medium-quality	Genome-fragment	63.37	AAI-based (high-confidence)	13.28	1
POLISHED_sample_pool_filtlong_wtdbg2	ctg2_polypolish|provirus_269370_309449	40080	No	NA	58	24	0	Medium-quality	Genome-fragment	85.31	AAI-based (medium-confidence)	0	1
POLISHED_sample_pool_filtlong_wtdbg2	ctg138_polypolish|provirus_64266_88493	24228	No	NA	38	18	1	Low-quality	Genome-fragment	37.19	HMM-based (lower-bound)	0	1
POLISHED_sample_pool_filtlong_wtdbg2	ctg900_polypolish|provirus_9036_18547	9512	No	NA	10	3	0	Low-quality	Genome-fragment	23.06	AAI-based (high-confidence)	0	1
POLISHED_sample_pool_filtlong_wtdbg2	ctg217_polypolish|provirus_51_16329	16279	No	NA	20	1	0	Low-quality	Genome-fragment	29.93	AAI-based (high-confidence)	0	1
POLISHED_sample_pool_filtlong_wtdbg2	ctg852_polypolish|provirus_3_16399	16397	No	NA	24	0	2	Low-quality	Genome-fragment	18.51	AAI-based (medium-confidence)	0	1	no viral genes detected
POLISHED_sample_pool_filtlong_wtdbg2	ctg22_polypolish|provirus_2_30963	30962	Yes	11054	43	2	8	Low-quality	Genome-fragment	11	HMM-based (lower-bound)	64.3	1	low-confidence Provirus
POLISHED_sample_pool_filtlong_wtdbg2	ctg20_polypolish|provirus_3_8194	8192	Yes	2684	9	1	2	Low-quality	Genome-fragment	6.24	AAI-based (high-confidence)	67.24	1
POLISHED_sample_pool_filtlong_wtdbg2	ctg122_polypolish|provirus_60_7933	7874	No	NA	16	2	0	Low-quality	Genome-fragment	17.94	AAI-based (medium-confidence)	0	1
POLISHED_sample_pool_filtlong_wtdbg2	ctg1093_polypolish|provirus_24969_40269	15301	No	NA	23	5	0	Low-quality	Genome-fragment	17.37	HMM-based (lower-bound)	0	1.01
POLISHED_sample_pool_filtlong_wtdbg2	ctg788_polypolish|provirus_10967_47664	36698	No	NA	47	0	8	Not-determined	Genome-fragment	NA	NA	0	1.02	no viral genes detected
POLISHED_sample_pool_filtlong_wtdbg2	ctg1252_polypolish|provirus_12884_45230	32347	No	NA	31	7	1	Medium-quality	Genome-fragment	75.52	AAI-based (high-confidence)	0	1
POLISHED_sample_pool_filtlong_wtdbg2	ctg293_polypolish|provirus_12930_42278	29349	No	NA	31	1	6	Low-quality	Genome-fragment	44.41	HMM-based (lower-bound)	0	1
POLISHED_sample_pool_filtlong_wtdbg2	ctg66_polypolish|provirus_60628_67926	7299	No	NA	12	3	0	Low-quality	Genome-fragment	17.02	AAI-based (medium-confidence)	0	1
POLISHED_sample_pool_filtlong_wtdbg2	ctg12_polypolish|provirus_305110_314312	9203	No	NA	8	0	3	Low-quality	Genome-fragment	16.25	AAI-based (high-confidence)	0	1	no viral genes detected
POLISHED_sample_pool_filtlong_wtdbg2	ctg510_polypolish|provirus_2_26645	26644	No	NA	29	2	5	Low-quality	Genome-fragment	40.32	HMM-based (lower-bound)	0	1
POLISHED_sample_pool_filtlong_wtdbg2	ctg179_polypolish|provirus_11286_49009	37724	No	NA	38	2	7	Medium-quality	Genome-fragment	58.91	HMM-based (lower-bound)	0	1.01
POLISHED_sample_pool_filtlong_wtdbg2	ctg349_polypolish|provirus_16137_30234	14098	Yes	10331	15	4	3	Low-quality	Genome-fragment	25.27	AAI-based (high-confidence)	26.72	1
POLISHED_sample_pool_filtlong_wtdbg2	ctg248_polypolish|provirus_2_22811	22810	No	NA	24	2	0	Low-quality	Genome-fragment	14.41	HMM-based (lower-bound)	0	1
POLISHED_sample_pool_filtlong_wtdbg2	ctg89_polypolish|provirus_28873_46369	17497	No	NA	23	6	1	Low-quality	Genome-fragment	43.11	AAI-based (medium-confidence)	0	1.01
POLISHED_sample_pool_filtlong_wtdbg2	ctg238_polypolish|provirus_84627_103169	18543	No	NA	22	3	1	Low-quality	Genome-fragment	22.31	AAI-based (medium-confidence)	0	1
POLISHED_sample_pool_filtlong_wtdbg2	ctg725_polypolish|provirus_288_30669	30382	No	NA	35	2	7	Low-quality	Genome-fragment	41.95	HMM-based (lower-bound)	0	1.03
POLISHED_sample_pool_filtlong_wtdbg2	ctg195_polypolish|provirus_1_35465	35465	No	NA	36	11	2	High-quality	High-quality	100	AAI-based (medium-confidence)	0	1
POLISHED_sample_pool_filtlong_wtdbg2	ctg1_polypolish|provirus_211538_225422	13885	No	NA	14	8	0	Low-quality	Genome-fragment	16.36	HMM-based (lower-bound)	0	1
POLISHED_sample_pool_filtlong_wtdbg2	ctg1262_polypolish|provirus_2_26301	26300	No	NA	42	18	1	Medium-quality	Genome-fragment	64.41	AAI-based (high-confidence)	0	1
POLISHED_sample_pool_filtlong_wtdbg2	ctg64_polypolish|provirus_28676_38485	9810	No	NA	14	3	0	Low-quality	Genome-fragment	11.63	HMM-based (lower-bound)	0	1
POLISHED_sample_pool_filtlong_wtdbg2	ctg14_polypolish|provirus_1_29757	29757	Yes	19373	28	14	3	Medium-quality	Genome-fragment	51.87	AAI-based (high-confidence)	34.9	1
POLISHED_sample_pool_filtlong_wtdbg2	ctg714_polypolish|provirus_25766_46841	21076	No	NA	33	11	2	Medium-quality	Genome-fragment	52.08	AAI-based (medium-confidence)	0	1.01
POLISHED_sample_pool_filtlong_wtdbg2	ctg39_polypolish|provirus_15_169167	169153	No	NA	290	34	4	High-quality	High-quality	98.46	AAI-based (high-confidence)	0	1.01
POLISHED_sample_pool_filtlong_wtdbg2	ctg3532_polypolish|provirus_4498_8393	3896	No	NA	8	1	0	Medium-quality	Genome-fragment	57.06	AAI-based (high-confidence)	0	1.15
POLISHED_sample_pool_filtlong_wtdbg2	ctg52_polypolish|provirus_156579_180639	24061	Yes	12873	21	16	3	Low-quality	Genome-fragment	27.87	AAI-based (medium-confidence)	46.5	1
POLISHED_sample_pool_filtlong_wtdbg2	ctg19_polypolish|provirus_116476_128063	11588	No	NA	12	3	1	Low-quality	Genome-fragment	27.86	AAI-based (medium-confidence)	0	1
POLISHED_sample_pool_filtlong_wtdbg2	ctg929_polypolish|provirus_11902_32525	20624	No	NA	41	13	1	Medium-quality	Genome-fragment	61.91	AAI-based (high-confidence)	0	1
POLISHED_sample_pool_filtlong_wtdbg2	ctg45_polypolish|provirus_104160_159444	55285	No	NA	67	10	3	High-quality	High-quality	100	AAI-based (high-confidence)	0	1
POLISHED_sample_pool_filtlong_wtdbg2	ctg346_polypolish|provirus_49820_86346	36527	No	NA	32	9	1	Medium-quality	Genome-fragment	85.28	AAI-based (high-confidence)	0	1
POLISHED_sample_pool_flye	contig_5283_polypolish	42543	No	NA	70	15	0	High-quality	High-quality	100	AAI-based (high-confidence)	0	1
POLISHED_sample_pool_flye	contig_889_polypolish	3991	No	NA	3	0	2	Not-determined	Genome-fragment	NA	NA	0	1	no viral genes detected
POLISHED_sample_pool_flye	contig_682_polypolish	83574	No	NA	152	6	2	High-quality	High-quality	92.1	HMM-based (lower-bound)	0	1.36
POLISHED_sample_pool_flye	contig_4842_polypolish	38225	No	NA	79	17	1	High-quality	High-quality	100	AAI-based (high-confidence)	0	1
POLISHED_sample_pool_flye	contig_3663_polypolish	5423	Yes	4435	5	1	2	Low-quality	Genome-fragment	6.93	HMM-based (lower-bound)	18.22	1.01
POLISHED_sample_pool_flye	contig_7248_polypolish	36302	No	NA	51	20	0	High-quality	High-quality	96.27	AAI-based (high-confidence)	0	1
POLISHED_sample_pool_flye	contig_3877_polypolish	46226	No	NA	69	20	1	High-quality	High-quality	100	AAI-based (high-confidence)	0	1.01
POLISHED_sample_pool_flye	contig_4314_polypolish	48529	No	NA	65	10	2	High-quality	High-quality	97.59	AAI-based (high-confidence)	0	1
POLISHED_sample_pool_flye	contig_3727_polypolish	5319	Yes	3014	10	1	1	Low-quality	Genome-fragment	8.77	AAI-based (high-confidence)	43.34	1.04
POLISHED_sample_pool_flye	contig_3186_polypolish	9582	No	NA	18	0	0	Low-quality	Genome-fragment	14.13	AAI-based (high-confidence)	0	1	no viral genes detected
POLISHED_sample_pool_flye	contig_3644_polypolish	48919	No	NA	78	17	1	Medium-quality	Genome-fragment	64.25	AAI-based (high-confidence)	0	1.02
POLISHED_sample_pool_flye	contig_780_polypolish	5080	No	NA	5	0	0	Low-quality	Genome-fragment	7.13	AAI-based (medium-confidence)	0	1	no viral genes detected
POLISHED_sample_pool_flye	contig_1768_polypolish	19050	No	NA	36	34	0	Medium-quality	Genome-fragment	62.77	AAI-based (high-confidence)	0	1
POLISHED_sample_pool_flye	contig_7406_polypolish	83722	No	NA	83	8	0	High-quality	High-quality	99.38	AAI-based (high-confidence)	0	1
POLISHED_sample_pool_flye	contig_492_polypolish	20561	No	NA	20	0	8	Not-determined	Genome-fragment	NA	NA	0	1	no viral genes detected
POLISHED_sample_pool_flye	contig_5340_polypolish	28490	No	NA	52	7	2	Low-quality	Genome-fragment	40.08	AAI-based (high-confidence)	0	1
POLISHED_sample_pool_flye	contig_7404_polypolish	39776	No	NA	74	11	3	Medium-quality	Genome-fragment	66.4	HMM-based (lower-bound)	0	1
POLISHED_sample_pool_flye	contig_1840_polypolish	1556	No	NA	2	0	0	Not-determined	Genome-fragment	NA	NA	0	1	no viral genes detected
POLISHED_sample_pool_flye	contig_4237_polypolish	55281	No	NA	80	19	3	Medium-quality	Genome-fragment	84.03	AAI-based (high-confidence)	0	1
POLISHED_sample_pool_flye	contig_1869_polypolish	9252	No	NA	18	3	0	Low-quality	Genome-fragment	25.7	AAI-based (high-confidence)	0	1
POLISHED_sample_pool_flye	contig_2391_polypolish	40549	No	NA	88	16	0	High-quality	High-quality	100	AAI-based (high-confidence)	0	1
POLISHED_sample_pool_flye	contig_650_polypolish	14443	No	NA	18	0	3	Not-determined	Genome-fragment	NA	NA	0	1.01	no viral genes detected
POLISHED_sample_pool_flye	contig_7410_polypolish	70489	No	NA	118	34	4	High-quality	High-quality	100	AAI-based (high-confidence)	0	1.9	high kmer_freq may indicate large duplication; contig >1.5x longer than expected genome length
POLISHED_sample_pool_flye	contig_4613_polypolish	21986	No	NA	40	12	0	Medium-quality	Genome-fragment	50.68	AAI-based (high-confidence)	0	1.01
POLISHED_sample_pool_flye	contig_5975_polypolish	16118	No	NA	38	6	0	Low-quality	Genome-fragment	26.38	AAI-based (high-confidence)	0	1
POLISHED_sample_pool_flye	contig_5677_polypolish	15991	No	NA	22	7	0	Medium-quality	Genome-fragment	70.89	AAI-based (medium-confidence)	0	1.01
POLISHED_sample_pool_flye	contig_3948_polypolish	18843	No	NA	27	17	0	Low-quality	Genome-fragment	34.08	AAI-based (high-confidence)	0	1
POLISHED_sample_pool_flye	contig_6705_polypolish	57490	No	NA	101	20	2	High-quality	High-quality	100	AAI-based (high-confidence)	0	1.01
POLISHED_sample_pool_flye	contig_5448_polypolish	16536	No	NA	21	18	0	Low-quality	Genome-fragment	40.75	AAI-based (high-confidence)	0	1
POLISHED_sample_pool_flye	contig_7174_polypolish	74937	No	NA	110	17	4	High-quality	High-quality	98.62	AAI-based (high-confidence)	0	1.01
POLISHED_sample_pool_flye	contig_4817_polypolish	11276	No	NA	13	0	4	Not-determined	Genome-fragment	NA	NA	0	1	no viral genes detected
POLISHED_sample_pool_flye	contig_5502_polypolish	3201	No	NA	9	0	0	Low-quality	Genome-fragment	7.35	AAI-based (high-confidence)	0	1	no viral genes detected
POLISHED_sample_pool_flye	contig_3321_polypolish	56021	No	NA	83	20	0	Medium-quality	Genome-fragment	83.49	AAI-based (high-confidence)	0	1
POLISHED_sample_pool_flye	contig_3823_polypolish	23624	No	NA	49	2	0	Low-quality	Genome-fragment	38.93	AAI-based (high-confidence)	0	1
POLISHED_sample_pool_flye	contig_5764_polypolish	6620	No	NA	5	0	0	Low-quality	Genome-fragment	16.17	AAI-based (high-confidence)	0	1.01	no viral genes detected
POLISHED_sample_pool_flye	contig_7030_polypolish	63257	No	NA	112	28	1	High-quality	High-quality	100	AAI-based (high-confidence)	0	1.01
POLISHED_sample_pool_flye	contig_4554_polypolish	13831	No	NA	24	5	0	Low-quality	Genome-fragment	32.9	AAI-based (high-confidence)	0	1
POLISHED_sample_pool_flye	contig_2941_polypolish	2711	No	NA	4	0	2	Not-determined	Genome-fragment	NA	NA	0	1	no viral genes detected
POLISHED_sample_pool_flye	contig_1865_polypolish	5675	No	NA	10	0	0	Not-determined	Genome-fragment	NA	NA	0	1	no viral genes detected
POLISHED_sample_pool_flye	contig_3309_polypolish	3905	No	NA	5	0	0	Low-quality	Genome-fragment	8.93	AAI-based (high-confidence)	0	1	no viral genes detected
POLISHED_sample_pool_flye	contig_4134_polypolish	15791	No	NA	24	4	1	Low-quality	Genome-fragment	40.53	AAI-based (medium-confidence)	0	1.01
POLISHED_sample_pool_flye	contig_3919_polypolish	42917	No	NA	59	8	0	High-quality	High-quality	100	AAI-based (medium-confidence)	0	1
POLISHED_sample_pool_flye	contig_4405_polypolish	7251	No	NA	9	0	2	Not-determined	Genome-fragment	NA	NA	0	1	no viral genes detected
POLISHED_sample_pool_flye	contig_7228_polypolish	42239	No	NA	70	17	0	High-quality	High-quality	96.56	AAI-based (high-confidence)	0	1
POLISHED_sample_pool_flye	contig_4165_polypolish	17028	No	NA	42	9	0	Low-quality	Genome-fragment	36.97	AAI-based (high-confidence)	0	1.01
POLISHED_sample_pool_flye	contig_1679_polypolish	31406	No	NA	39	17	0	Medium-quality	Genome-fragment	57.19	AAI-based (high-confidence)	0	1
POLISHED_sample_pool_flye	contig_2242_polypolish	7822	No	NA	7	0	3	Not-determined	Genome-fragment	NA	NA	0	1.01	no viral genes detected
POLISHED_sample_pool_flye	contig_4072_polypolish	13023	No	NA	13	0	2	Low-quality	Genome-fragment	29.46	AAI-based (medium-confidence)	0	1	no viral genes detected
POLISHED_sample_pool_flye	contig_4189_polypolish	4973	No	NA	7	5	0	High-quality	High-quality	100	AAI-based (high-confidence)	0	1
POLISHED_sample_pool_flye	contig_5604_polypolish	7706	No	NA	12	7	0	Low-quality	Genome-fragment	11.8	AAI-based (high-confidence)	0	1
POLISHED_sample_pool_flye	contig_6571_polypolish	3975	No	NA	12	0	0	Not-determined	Genome-fragment	NA	NA	0	1.3	no viral genes detected
POLISHED_sample_pool_flye	contig_4512_polypolish	4722	No	NA	11	2	0	Low-quality	Genome-fragment	2.95	HMM-based (lower-bound)	0	1
POLISHED_sample_pool_flye	contig_6260_polypolish	4083	No	NA	10	6	0	Low-quality	Genome-fragment	7.64	AAI-based (high-confidence)	0	1.01
POLISHED_sample_pool_flye	contig_4309_polypolish	57156	No	NA	81	31	0	High-quality	High-quality	98.54	AAI-based (high-confidence)	0	1
POLISHED_sample_pool_flye	contig_5493_polypolish	2467	No	NA	6	4	0	Low-quality	Genome-fragment	43.75	AAI-based (high-confidence)	0	1.76	high kmer_freq may indicate large duplication
POLISHED_sample_pool_flye	contig_4041_polypolish	30292	No	NA	48	9	0	High-quality	High-quality	98.9	AAI-based (high-confidence)	0	1
POLISHED_sample_pool_flye	contig_3581_polypolish	7732	No	NA	19	9	0	Low-quality	Genome-fragment	35.28	AAI-based (high-confidence)	0	1
POLISHED_sample_pool_flye	contig_7325_polypolish	35783	No	NA	56	26	0	High-quality	High-quality	99.14	AAI-based (high-confidence)	0	1
POLISHED_sample_pool_flye	contig_4779_polypolish	10892	No	NA	13	0	0	Not-determined	Genome-fragment	NA	NA	0	1	no viral genes detected
POLISHED_sample_pool_flye	contig_1671_polypolish	26749	No	NA	47	3	0	Low-quality	Genome-fragment	48.41	AAI-based (high-confidence)	0	1
POLISHED_sample_pool_flye	contig_4553_polypolish	44407	No	NA	55	27	0	High-quality	High-quality	100	AAI-based (high-confidence)	0	1
POLISHED_sample_pool_flye	contig_5417_polypolish	4340	No	NA	6	5	0	Low-quality	Genome-fragment	7.1	AAI-based (high-confidence)	0	1
POLISHED_sample_pool_flye	contig_5952_polypolish	12236	No	NA	21	3	0	Low-quality	Genome-fragment	30.88	AAI-based (high-confidence)	0	1
POLISHED_sample_pool_flye	contig_1450_polypolish	544	No	NA	2	1	0	Low-quality	Genome-fragment	8.01	AAI-based (high-confidence)	0	1
POLISHED_sample_pool_flye	contig_1915_polypolish	8756	No	NA	12	4	0	Low-quality	Genome-fragment	19.11	AAI-based (high-confidence)	0	1
POLISHED_sample_pool_flye	contig_1398_polypolish	15820	No	NA	24	6	1	Low-quality	Genome-fragment	37.41	AAI-based (high-confidence)	0	1
POLISHED_sample_pool_flye	contig_1582_polypolish	48155	No	NA	65	18	4	Low-quality	Genome-fragment	34.94	AAI-based (high-confidence)	0	1
POLISHED_sample_pool_flye	contig_3277_polypolish	12415	No	NA	14	11	0	Low-quality	Genome-fragment	32.39	AAI-based (high-confidence)	0	1
POLISHED_sample_pool_flye	contig_3130_polypolish	4508	No	NA	7	0	0	Low-quality	Genome-fragment	9	AAI-based (high-confidence)	0	1	no viral genes detected
POLISHED_sample_pool_flye	contig_4209_polypolish	774	No	NA	1	1	0	Low-quality	Genome-fragment	3.02	AAI-based (medium-confidence)	0	1
POLISHED_sample_pool_flye	contig_5172_polypolish	41165	Yes	37303	70	24	2	High-quality	High-quality	99.5	AAI-based (high-confidence)	9.38	1
POLISHED_sample_pool_flye	contig_1359_polypolish	23809	Yes	10089	37	2	8	Low-quality	Genome-fragment	22.34	HMM-based (lower-bound)	57.63	1	low-confidence Provirus
POLISHED_sample_pool_flye	contig_5044_polypolish	54675	No	NA	75	15	1	High-quality	High-quality	93.86	AAI-based (high-confidence)	0	1.01
POLISHED_sample_pool_flye	contig_5680_polypolish	33340	No	NA	50	13	2	High-quality	High-quality	97.75	AAI-based (high-confidence)	0	1
POLISHED_sample_pool_flye	contig_6641_polypolish	11069	No	NA	19	0	3	Low-quality	Genome-fragment	8.46	AAI-based (medium-confidence)	0	1.03	no viral genes detected
POLISHED_sample_pool_flye	contig_4496_polypolish	42070	No	NA	64	14	1	High-quality	High-quality	100	AAI-based (high-confidence)	0	1
POLISHED_sample_pool_flye	contig_5951_polypolish	11811	No	NA	13	5	0	Low-quality	Genome-fragment	30.14	AAI-based (high-confidence)	0	1
POLISHED_sample_pool_flye	contig_6025_polypolish	25248	No	NA	46	9	0	Medium-quality	Genome-fragment	52.35	AAI-based (medium-confidence)	0	1
POLISHED_sample_pool_flye	contig_4938_polypolish	34838	No	NA	51	26	0	Medium-quality	Genome-fragment	58.16	AAI-based (medium-confidence)	0	1
POLISHED_sample_pool_flye	contig_2124_polypolish	8370	No	NA	19	1	0	Low-quality	Genome-fragment	15.55	AAI-based (high-confidence)	0	1
POLISHED_sample_pool_flye	contig_4601_polypolish	32967	No	NA	45	22	0	High-quality	High-quality	94.53	AAI-based (medium-confidence)	0	1
POLISHED_sample_pool_flye	contig_1873_polypolish	4494	No	NA	7	0	0	Low-quality	Genome-fragment	12.19	AAI-based (high-confidence)	0	1	no viral genes detected
POLISHED_sample_pool_flye	contig_3434_polypolish	5650	No	NA	17	12	0	Low-quality	Genome-fragment	18.61	AAI-based (high-confidence)	0	1
POLISHED_sample_pool_flye	contig_7204_polypolish	87186	No	NA	130	38	1	High-quality	High-quality	100	AAI-based (high-confidence)	0	1
POLISHED_sample_pool_flye	contig_2653_polypolish	50449	No	NA	68	2	0	Medium-quality	Genome-fragment	81.06	AAI-based (high-confidence)	0	1.96	high kmer_freq may indicate large duplication
POLISHED_sample_pool_flye	contig_5567_polypolish	43852	No	NA	70	17	0	High-quality	High-quality	94.7	AAI-based (high-confidence)	0	1
POLISHED_sample_pool_flye	contig_3395_polypolish	60432	No	NA	78	12	5	High-quality	High-quality	96.09	AAI-based (high-confidence)	0	1
POLISHED_sample_pool_flye	contig_3471_polypolish	41867	No	NA	63	17	0	High-quality	High-quality	100	AAI-based (high-confidence)	0	1.01
POLISHED_sample_pool_flye	contig_6215_polypolish	14297	No	NA	34	9	0	Low-quality	Genome-fragment	22.95	HMM-based (lower-bound)	0	1.01
POLISHED_sample_pool_flye	contig_2585_polypolish	10712	No	NA	19	1	1	Low-quality	Genome-fragment	18.02	AAI-based (high-confidence)	0	1.06
POLISHED_sample_pool_flye	contig_1476_polypolish	8793	No	NA	14	0	5	Not-determined	Genome-fragment	NA	NA	0	1	no viral genes detected
POLISHED_sample_pool_flye	contig_7419_polypolish	83456	No	NA	127	39	2	High-quality	High-quality	99.91	AAI-based (high-confidence)	0	1
POLISHED_sample_pool_flye	contig_4415_polypolish	7837	No	NA	12	3	0	Low-quality	Genome-fragment	21.16	AAI-based (high-confidence)	0	1
POLISHED_sample_pool_flye	contig_1970_polypolish	38172	No	NA	50	24	1	High-quality	High-quality	94.64	AAI-based (high-confidence)	0	1
POLISHED_sample_pool_flye	contig_5193_polypolish	34622	No	NA	70	13	0	High-quality	High-quality	100	AAI-based (high-confidence)	0	1.01
POLISHED_sample_pool_flye	contig_6048_polypolish	15167	No	NA	22	3	0	Low-quality	Genome-fragment	33.74	AAI-based (high-confidence)	0	1
POLISHED_sample_pool_flye	contig_3894_polypolish	17271	No	NA	33	8	0	Low-quality	Genome-fragment	43.99	AAI-based (high-confidence)	0	1
POLISHED_sample_pool_flye	contig_3126_polypolish	11234	No	NA	15	10	0	Low-quality	Genome-fragment	30.77	AAI-based (high-confidence)	0	1
POLISHED_sample_pool_flye	contig_6121_polypolish	8219	No	NA	14	4	0	Medium-quality	Genome-fragment	62.03	AAI-based (high-confidence)	0	1
POLISHED_sample_pool_flye	contig_6721_polypolish	32818	No	NA	36	16	0	Low-quality	Genome-fragment	20.85	AAI-based (medium-confidence)	0	1
POLISHED_sample_pool_flye	contig_2087_polypolish	3351	No	NA	6	0	1	Not-determined	Genome-fragment	NA	NA	0	1.02	no viral genes detected
POLISHED_sample_pool_flye	contig_3435_polypolish	10035	No	NA	24	24	0	Low-quality	Genome-fragment	33.07	AAI-based (high-confidence)	0	1
POLISHED_sample_pool_flye	contig_6055_polypolish	2988	No	NA	5	0	1	Low-quality	Genome-fragment	6.79	AAI-based (medium-confidence)	0	1.07	no viral genes detected
POLISHED_sample_pool_flye	contig_5658_polypolish	44528	No	NA	81	15	0	High-quality	High-quality	99.8	AAI-based (high-confidence)	0	1
POLISHED_sample_pool_flye	contig_3200_polypolish	5391	No	NA	6	0	0	Low-quality	Genome-fragment	11.91	AAI-based (high-confidence)	0	1.03	no viral genes detected
POLISHED_sample_pool_flye	contig_7371_polypolish	56910	No	NA	90	27	1	High-quality	High-quality	93.42	AAI-based (high-confidence)	0	1.01
POLISHED_sample_pool_flye	contig_7418_polypolish	27341	No	NA	61	23	0	Low-quality	Genome-fragment	46.18	HMM-based (lower-bound)	0	1
POLISHED_sample_pool_flye	contig_2343_polypolish	42087	No	NA	71	30	1	Medium-quality	Genome-fragment	57.79	HMM-based (lower-bound)	0	1
POLISHED_sample_pool_flye	contig_6470_polypolish	62020	No	NA	79	30	1	High-quality	High-quality	99.93	AAI-based (high-confidence)	0	1
POLISHED_sample_pool_flye	contig_7056_polypolish	9524	No	NA	17	3	0	Low-quality	Genome-fragment	13.84	HMM-based (lower-bound)	0	1
POLISHED_sample_pool_flye	contig_2171_polypolish	55558	No	NA	71	30	0	High-quality	High-quality	94.42	AAI-based (high-confidence)	0	1
POLISHED_sample_pool_flye	contig_3482_polypolish	8527	No	NA	12	3	0	High-quality	High-quality	100	AAI-based (high-confidence)	0	1.08
POLISHED_sample_pool_flye	contig_4222_polypolish	4009	No	NA	7	0	1	Not-determined	Genome-fragment	NA	NA	0	1	no viral genes detected
POLISHED_sample_pool_flye	contig_1402_polypolish	26880	Yes	21120	34	4	3	Low-quality	Genome-fragment	49.31	AAI-based (high-confidence)	21.43	1.01
POLISHED_sample_pool_flye	contig_4039_polypolish	21528	No	NA	31	12	0	Medium-quality	Genome-fragment	70.27	AAI-based (high-confidence)	0	1
POLISHED_sample_pool_flye	contig_6895_polypolish	27238	No	NA	49	6	0	High-quality	High-quality	100	AAI-based (high-confidence)	0	1
POLISHED_sample_pool_flye	contig_6284_polypolish	20084	No	NA	35	11	0	Low-quality	Genome-fragment	34.57	HMM-based (lower-bound)	0	1
POLISHED_sample_pool_flye	contig_4343_polypolish	3995	No	NA	6	3	0	Medium-quality	Genome-fragment	64.33	AAI-based (high-confidence)	0	1
POLISHED_sample_pool_flye	contig_612_polypolish	5295	No	NA	4	2	0	Low-quality	Genome-fragment	10.13	AAI-based (medium-confidence)	0	1
POLISHED_sample_pool_flye	contig_2959_polypolish	46294	No	NA	78	22	0	High-quality	High-quality	97.51	AAI-based (high-confidence)	0	1
POLISHED_sample_pool_flye	contig_1556_polypolish	43273	No	NA	65	30	0	High-quality	High-quality	99.3	AAI-based (high-confidence)	0	1.01
POLISHED_sample_pool_flye	contig_3791_polypolish	41456	No	NA	59	19	0	High-quality	High-quality	100	AAI-based (high-confidence)	0	1.01
POLISHED_sample_pool_flye	contig_6593_polypolish	14866	No	NA	21	8	0	Low-quality	Genome-fragment	8.08	HMM-based (lower-bound)	0	1
POLISHED_sample_pool_flye	contig_5346_polypolish	2598	No	NA	2	1	0	Low-quality	Genome-fragment	1.96	HMM-based (lower-bound)	0	1
POLISHED_sample_pool_flye	contig_4341_polypolish	679	No	NA	1	0	0	Low-quality	Genome-fragment	11.09	AAI-based (medium-confidence)	0	1	no viral genes detected
POLISHED_sample_pool_flye	contig_4625_polypolish	7004	No	NA	11	1	1	Low-quality	Genome-fragment	4.1	AAI-based (high-confidence)	0	1
POLISHED_sample_pool_flye	contig_5169_polypolish	12870	No	NA	33	4	0	Low-quality	Genome-fragment	36.65	AAI-based (high-confidence)	0	1
POLISHED_sample_pool_flye	contig_777_polypolish	15306	No	NA	16	1	2	Low-quality	Genome-fragment	10.29	HMM-based (lower-bound)	0	1.01
POLISHED_sample_pool_flye	contig_3285_polypolish	2767	No	NA	8	2	0	Low-quality	Genome-fragment	6.89	AAI-based (high-confidence)	0	1
POLISHED_sample_pool_flye	contig_6676_polypolish	6128	No	NA	12	0	0	Low-quality	Genome-fragment	7.11	AAI-based (medium-confidence)	0	1	no viral genes detected
POLISHED_sample_pool_flye	contig_4763_polypolish	15592	No	NA	31	4	0	Low-quality	Genome-fragment	8.46	HMM-based (lower-bound)	0	1
POLISHED_sample_pool_flye	contig_6671_polypolish	8482	No	NA	15	4	0	High-quality	High-quality	100	AAI-based (high-confidence)	0	1
POLISHED_sample_pool_flye	contig_4161_polypolish	100833	No	NA	106	16	1	High-quality	High-quality	100	AAI-based (high-confidence)	0	1.01
POLISHED_sample_pool_flye	contig_6845_polypolish	16439	No	NA	24	7	0	Medium-quality	Genome-fragment	51.44	HMM-based (lower-bound)	0	1.01
POLISHED_sample_pool_flye	contig_4882_polypolish	86820	No	NA	124	15	1	Low-quality	Genome-fragment	49.45	AAI-based (medium-confidence)	0	1
POLISHED_sample_pool_flye	contig_1645_polypolish	9299	No	NA	17	2	0	Low-quality	Genome-fragment	21.07	AAI-based (high-confidence)	0	1
POLISHED_sample_pool_flye	contig_2440_polypolish	17401	No	NA	22	16	0	Low-quality	Genome-fragment	45.96	AAI-based (high-confidence)	0	1
POLISHED_sample_pool_flye	contig_6092_polypolish	7682	No	NA	15	8	0	Low-quality	Genome-fragment	12.42	HMM-based (lower-bound)	0	1
POLISHED_sample_pool_flye	contig_7412_polypolish	74809	No	NA	119	37	2	High-quality	High-quality	93.67	HMM-based (lower-bound)	0	1.7	high kmer_freq may indicate large duplication
POLISHED_sample_pool_flye	contig_6097_polypolish	43833	No	NA	65	17	2	High-quality	High-quality	97.66	AAI-based (high-confidence)	0	1
POLISHED_sample_pool_flye	contig_2400_polypolish	6296	No	NA	10	1	0	Low-quality	Genome-fragment	2.04	HMM-based (lower-bound)	0	1
POLISHED_sample_pool_flye	contig_7277_polypolish	27346	No	NA	46	11	0	Medium-quality	Genome-fragment	53.89	AAI-based (high-confidence)	0	1
POLISHED_sample_pool_flye	contig_4845_polypolish	46583	No	NA	71	20	0	High-quality	High-quality	98.8	AAI-based (high-confidence)	0	1
POLISHED_sample_pool_flye	contig_3199_polypolish	3172	No	NA	5	0	0	Low-quality	Genome-fragment	7.02	AAI-based (high-confidence)	0	1.03	no viral genes detected
POLISHED_sample_pool_flye	contig_4516_polypolish	5902	No	NA	11	2	0	Low-quality	Genome-fragment	12.08	AAI-based (high-confidence)	0	1
POLISHED_sample_pool_flye	contig_4864_polypolish	40302	No	NA	61	10	0	High-quality	High-quality	100	AAI-based (high-confidence)	0	1
POLISHED_sample_pool_flye	contig_6732_polypolish	9536	No	NA	23	0	0	Not-determined	Genome-fragment	NA	NA	0	1	no viral genes detected
POLISHED_sample_pool_flye	contig_3084_polypolish	40758	No	NA	59	17	1	High-quality	High-quality	96.4	AAI-based (high-confidence)	0	1
POLISHED_sample_pool_flye	contig_2392_polypolish	34356	No	NA	58	33	0	High-quality	High-quality	99.12	AAI-based (medium-confidence)	0	1
POLISHED_sample_pool_flye	contig_7304_polypolish	36505	No	NA	57	20	0	Medium-quality	Genome-fragment	53.7	HMM-based (lower-bound)	0	1
POLISHED_sample_pool_flye	contig_2350_polypolish	13123	No	NA	20	14	0	Low-quality	Genome-fragment	26.34	AAI-based (high-confidence)	0	1
POLISHED_sample_pool_flye	contig_4000_polypolish	96771	No	NA	105	8	0	High-quality	High-quality	91.49	AAI-based (high-confidence)	0	1
POLISHED_sample_pool_flye	contig_4185_polypolish	60797	No	NA	93	36	1	High-quality	High-quality	100	AAI-based (high-confidence)	0	1
POLISHED_sample_pool_flye	contig_4771_polypolish	39618	No	NA	67	14	0	High-quality	High-quality	93.93	AAI-based (medium-confidence)	0	1
POLISHED_sample_pool_flye	contig_1917_polypolish	6479	No	NA	10	0	3	Not-determined	Genome-fragment	NA	NA	0	1	no viral genes detected
POLISHED_sample_pool_flye	contig_2714_polypolish	3110	No	NA	5	0	0	Low-quality	Genome-fragment	4.93	AAI-based (high-confidence)	0	1.01	no viral genes detected
POLISHED_sample_pool_flye	contig_1974_polypolish	11115	No	NA	18	7	0	Low-quality	Genome-fragment	15.84	HMM-based (lower-bound)	0	1
POLISHED_sample_pool_flye	contig_6262_polypolish	16595	No	NA	20	4	0	Medium-quality	Genome-fragment	55.65	HMM-based (lower-bound)	0	1.02
POLISHED_sample_pool_flye	contig_1646_polypolish	11448	No	NA	18	1	2	Low-quality	Genome-fragment	26.84	AAI-based (medium-confidence)	0	1
POLISHED_sample_pool_flye	contig_1861_polypolish	9771	No	NA	14	2	1	Low-quality	Genome-fragment	6.45	HMM-based (lower-bound)	0	1
POLISHED_sample_pool_flye	contig_3952_polypolish	36542	No	NA	47	17	2	High-quality	High-quality	97.68	AAI-based (high-confidence)	0	1.01
POLISHED_sample_pool_flye	contig_3555_polypolish	4970	No	NA	14	0	0	Low-quality	Genome-fragment	11.75	AAI-based (high-confidence)	0	1.01	no viral genes detected
POLISHED_sample_pool_flye	contig_6332_polypolish	5988	No	NA	13	7	0	Low-quality	Genome-fragment	11.4	AAI-based (high-confidence)	0	1
POLISHED_sample_pool_flye	contig_164_polypolish	2526	No	NA	4	0	0	Low-quality	Genome-fragment	3.37	AAI-based (high-confidence)	0	1.01	no viral genes detected
POLISHED_sample_pool_flye	contig_4247_polypolish	3319	No	NA	7	0	0	Low-quality	Genome-fragment	5.26	AAI-based (high-confidence)	0	1	no viral genes detected
POLISHED_sample_pool_flye	contig_3920_polypolish	39721	No	NA	64	22	0	High-quality	High-quality	91.43	AAI-based (high-confidence)	0	1
POLISHED_sample_pool_flye	contig_4457_polypolish	3617	No	NA	9	2	0	Low-quality	Genome-fragment	2.19	AAI-based (medium-confidence)	0	1.01
POLISHED_sample_pool_flye	contig_3618_polypolish	9465	No	NA	15	6	0	Low-quality	Genome-fragment	22.62	AAI-based (high-confidence)	0	1
POLISHED_sample_pool_flye	contig_7271_polypolish	34295	No	NA	65	21	0	High-quality	High-quality	92.13	AAI-based (high-confidence)	0	1
POLISHED_sample_pool_flye	contig_1968_polypolish	8784	No	NA	9	7	0	Low-quality	Genome-fragment	21.58	AAI-based (high-confidence)	0	1
POLISHED_sample_pool_flye	contig_4822_polypolish	9197	No	NA	25	8	0	Low-quality	Genome-fragment	24.63	AAI-based (high-confidence)	0	1
POLISHED_sample_pool_flye	contig_596_polypolish	26713	No	NA	39	10	1	Medium-quality	Genome-fragment	74.63	AAI-based (medium-confidence)	0	1
POLISHED_sample_pool_flye	contig_5342_polypolish	40897	No	NA	45	6	0	High-quality	High-quality	100	AAI-based (high-confidence)	0	1
POLISHED_sample_pool_flye	contig_5681_polypolish	2104	No	NA	1	1	0	Low-quality	Genome-fragment	6.32	AAI-based (high-confidence)	0	1
POLISHED_sample_pool_flye	contig_5147_polypolish	42350	No	NA	58	11	0	High-quality	High-quality	93.8	AAI-based (high-confidence)	0	1
POLISHED_sample_pool_flye	contig_784_polypolish	1785	No	NA	2	0	1	Not-determined	Genome-fragment	NA	NA	0	1	no viral genes detected
POLISHED_sample_pool_flye	contig_6274_polypolish	15888	No	NA	23	4	1	Low-quality	Genome-fragment	47.56	HMM-based (lower-bound)	0	1.01
POLISHED_sample_pool_flye	contig_7249_polypolish	43310	No	NA	50	27	0	High-quality	High-quality	99.52	AAI-based (high-confidence)	0	1
POLISHED_sample_pool_flye	contig_1929_polypolish	2423	No	NA	3	2	0	Low-quality	Genome-fragment	6.47	AAI-based (high-confidence)	0	1
POLISHED_sample_pool_flye	contig_5442_polypolish	53869	No	NA	89	23	0	High-quality	High-quality	100	AAI-based (high-confidence)	0	1
POLISHED_sample_pool_flye	contig_3368_polypolish	17695	No	NA	34	7	0	Low-quality	Genome-fragment	32.98	AAI-based (medium-confidence)	0	1
POLISHED_sample_pool_flye	contig_7180_polypolish	39887	No	NA	59	26	0	High-quality	High-quality	100	AAI-based (high-confidence)	0	1
POLISHED_sample_pool_flye	contig_4081_polypolish	6065	No	NA	9	3	0	High-quality	High-quality	100	AAI-based (high-confidence)	0	1
POLISHED_sample_pool_flye	contig_1443_polypolish	8937	No	NA	16	1	0	Low-quality	Genome-fragment	17.96	AAI-based (medium-confidence)	0	1
POLISHED_sample_pool_flye	contig_4152_polypolish	3295	No	NA	1	1	0	Low-quality	Genome-fragment	6.5	AAI-based (high-confidence)	0	1
POLISHED_sample_pool_flye	contig_2441_polypolish	24525	Yes	14100	47	2	6	Low-quality	Genome-fragment	37.24	AAI-based (high-confidence)	42.51	1
POLISHED_sample_pool_flye	contig_5822_polypolish	7193	No	NA	11	0	0	Not-determined	Genome-fragment	NA	NA	0	1.01	no viral genes detected
POLISHED_sample_pool_flye	contig_4698_polypolish	29013	No	NA	42	16	0	Medium-quality	Genome-fragment	72.42	AAI-based (high-confidence)	0	1
POLISHED_sample_pool_flye	contig_7224_polypolish	85505	No	NA	59	11	1	Low-quality	Genome-fragment	32.52	AAI-based (high-confidence)	0	1
POLISHED_sample_pool_flye	contig_2169_polypolish	2052	No	NA	3	1	0	Low-quality	Genome-fragment	4.36	AAI-based (high-confidence)	0	1
POLISHED_sample_pool_flye	contig_171_polypolish	581	No	NA	1	1	0	Low-quality	Genome-fragment	1.57	AAI-based (high-confidence)	0	1
POLISHED_sample_pool_flye	contig_7126_polypolish	15072	No	NA	28	1	0	Low-quality	Genome-fragment	41.72	AAI-based (medium-confidence)	0	1
POLISHED_sample_pool_flye	contig_1048_polypolish	132479	No	NA	174	37	5	High-quality	High-quality	96.69	AAI-based (high-confidence)	0	1
POLISHED_sample_pool_flye	contig_7329_polypolish	16173	No	NA	47	35	0	Medium-quality	Genome-fragment	53.28	AAI-based (high-confidence)	0	1
POLISHED_sample_pool_flye	contig_3949_polypolish	55925	No	NA	90	23	0	High-quality	High-quality	99.69	AAI-based (high-confidence)	0	1
POLISHED_sample_pool_flye	contig_7282_polypolish	71482	No	NA	95	28	2	High-quality	High-quality	100	AAI-based (high-confidence)	0	1.77	high kmer_freq may indicate large duplication; contig >1.5x longer than expected genome length
POLISHED_sample_pool_flye	contig_4382_polypolish	6097	No	NA	15	1	0	Low-quality	Genome-fragment	17.01	AAI-based (high-confidence)	0	1.01
POLISHED_sample_pool_flye	contig_1773_polypolish	13229	No	NA	20	18	0	Low-quality	Genome-fragment	43.66	AAI-based (high-confidence)	0	1
POLISHED_sample_pool_flye	contig_529_polypolish	12731	No	NA	14	0	0	Low-quality	Genome-fragment	3.18	AAI-based (high-confidence)	0	1.17	no viral genes detected
POLISHED_sample_pool_flye	contig_7401_polypolish	38935	No	NA	49	14	1	High-quality	High-quality	95.3	AAI-based (high-confidence)	0	1
POLISHED_sample_pool_flye	contig_7363_polypolish	35779	No	NA	56	19	0	High-quality	High-quality	100	AAI-based (high-confidence)	0	1
POLISHED_sample_pool_flye	contig_5977_polypolish	61191	No	NA	114	16	1	High-quality	High-quality	100	AAI-based (high-confidence)	0	1
POLISHED_sample_pool_flye	contig_2846_polypolish	2874	No	NA	3	0	2	Not-determined	Genome-fragment	NA	NA	0	1.01	no viral genes detected
POLISHED_sample_pool_flye	contig_7060_polypolish	10675	No	NA	25	6	0	Low-quality	Genome-fragment	23.71	AAI-based (high-confidence)	0	1
POLISHED_sample_pool_flye	contig_7276_polypolish	53515	No	NA	84	13	0	High-quality	High-quality	100	AAI-based (high-confidence)	0	1
POLISHED_sample_pool_flye	contig_6963_polypolish	39738	No	NA	69	30	0	Medium-quality	Genome-fragment	59.45	HMM-based (lower-bound)	0	1
POLISHED_sample_pool_flye	contig_3198_polypolish	3168	No	NA	3	0	0	Low-quality	Genome-fragment	6.8	AAI-based (high-confidence)	0	1	no viral genes detected
POLISHED_sample_pool_flye	contig_7035_polypolish	40343	No	NA	58	23	2	High-quality	High-quality	94.85	AAI-based (medium-confidence)	0	1
POLISHED_sample_pool_flye	contig_3123_polypolish	25266	No	NA	50	11	0	Medium-quality	Genome-fragment	59.24	AAI-based (high-confidence)	0	1
POLISHED_sample_pool_flye	contig_6361_polypolish	5695	No	NA	6	0	2	Low-quality	Genome-fragment	6.54	AAI-based (medium-confidence)	0	1	no viral genes detected
POLISHED_sample_pool_flye	contig_708_polypolish	42800	No	NA	57	6	1	Medium-quality	Genome-fragment	83.01	AAI-based (medium-confidence)	0	1
POLISHED_sample_pool_flye	contig_7237_polypolish	98008	No	NA	97	14	1	High-quality	High-quality	98.94	AAI-based (high-confidence)	0	1
POLISHED_sample_pool_flye	contig_5184_polypolish	10652	No	NA	17	8	0	Low-quality	Genome-fragment	26.82	AAI-based (high-confidence)	0	1
POLISHED_sample_pool_flye	contig_5345_polypolish	3669	No	NA	1	0	0	Low-quality	Genome-fragment	7.05	AAI-based (high-confidence)	0	1.01	no viral genes detected
POLISHED_sample_pool_flye	contig_1784_polypolish	967	No	NA	1	1	0	Low-quality	Genome-fragment	3.19	AAI-based (high-confidence)	0	1
POLISHED_sample_pool_flye	contig_7338_polypolish	33016	No	NA	53	24	0	High-quality	High-quality	96.2	AAI-based (high-confidence)	0	1
POLISHED_sample_pool_flye	contig_5155_polypolish	7061	No	NA	12	2	0	Low-quality	Genome-fragment	15.4	AAI-based (high-confidence)	0	1.02
POLISHED_sample_pool_flye	contig_6642_polypolish	50560	No	NA	70	19	1	High-quality	High-quality	97.7	AAI-based (high-confidence)	0	1
POLISHED_sample_pool_flye	contig_4722_polypolish	40075	No	NA	62	15	2	Medium-quality	Genome-fragment	65.03	AAI-based (high-confidence)	0	1
POLISHED_sample_pool_flye	contig_4957_polypolish	50529	No	NA	91	1	3	Low-quality	Genome-fragment	16.19	AAI-based (high-confidence)	0	1
POLISHED_sample_pool_flye	contig_3276_polypolish	9778	No	NA	20	2	1	Low-quality	Genome-fragment	22.59	AAI-based (high-confidence)	0	1
POLISHED_sample_pool_flye	contig_5354_polypolish	38948	No	NA	72	12	0	High-quality	High-quality	100	AAI-based (high-confidence)	0	1.01
POLISHED_sample_pool_flye	contig_910_polypolish	25288	No	NA	29	2	2	Medium-quality	Genome-fragment	59.92	AAI-based (high-confidence)	0	1.01
POLISHED_sample_pool_flye	contig_3642_polypolish	21608	No	NA	35	2	0	Low-quality	Genome-fragment	28.38	AAI-based (high-confidence)	0	1
POLISHED_sample_pool_flye	contig_4103_polypolish	47438	No	NA	63	16	1	High-quality	High-quality	100	AAI-based (high-confidence)	0	1
POLISHED_sample_pool_flye	contig_1202_polypolish	9728	No	NA	19	3	0	Low-quality	Genome-fragment	13.7	HMM-based (lower-bound)	0	1
POLISHED_sample_pool_flye	contig_7344_polypolish	58305	No	NA	90	15	2	High-quality	High-quality	96.76	AAI-based (high-confidence)	0	1
POLISHED_sample_pool_flye	contig_3660_polypolish	54422	No	NA	82	20	1	High-quality	High-quality	99.13	AAI-based (high-confidence)	0	1
POLISHED_sample_pool_flye	contig_4868_polypolish	28354	No	NA	30	5	1	Low-quality	Genome-fragment	40.09	AAI-based (high-confidence)	0	1
POLISHED_sample_pool_flye	contig_7197_polypolish	5394	No	NA	9	0	1	Low-quality	Genome-fragment	12.59	AAI-based (high-confidence)	0	1	no viral genes detected
POLISHED_sample_pool_flye	contig_4363_polypolish	41262	No	NA	52	32	0	Medium-quality	Genome-fragment	69.1	AAI-based (medium-confidence)	0	1
POLISHED_sample_pool_flye	contig_6153_polypolish	2311	No	NA	5	2	0	Low-quality	Genome-fragment	45.04	AAI-based (high-confidence)	0	1.05
POLISHED_sample_pool_flye	contig_2988_polypolish	9821	No	NA	15	5	1	Low-quality	Genome-fragment	25.75	AAI-based (high-confidence)	0	1
POLISHED_sample_pool_flye	contig_5255_polypolish	6315	No	NA	5	1	0	Low-quality	Genome-fragment	2.85	HMM-based (lower-bound)	0	1
POLISHED_sample_pool_flye	contig_5850_polypolish	14894	No	NA	30	17	0	Low-quality	Genome-fragment	37.17	AAI-based (high-confidence)	0	1
POLISHED_sample_pool_flye	contig_5075_polypolish	18476	No	NA	26	3	0	Low-quality	Genome-fragment	28.24	AAI-based (high-confidence)	0	1
POLISHED_sample_pool_flye	contig_5638_polypolish	15275	No	NA	32	8	0	Low-quality	Genome-fragment	38.25	AAI-based (high-confidence)	0	1
POLISHED_sample_pool_flye	contig_6349_polypolish	10791	No	NA	21	4	0	Low-quality	Genome-fragment	8.77	HMM-based (lower-bound)	0	1
POLISHED_sample_pool_flye	contig_5372_polypolish	15843	No	NA	19	9	0	Medium-quality	Genome-fragment	77.52	AAI-based (medium-confidence)	0	1
POLISHED_sample_pool_flye	contig_6241_polypolish	66946	No	NA	117	8	2	High-quality	High-quality	99.83	AAI-based (high-confidence)	0	1.01
POLISHED_sample_pool_flye	contig_686_polypolish	86073	No	NA	121	5	3	Medium-quality	Genome-fragment	87.04	HMM-based (lower-bound)	0	1.48
POLISHED_sample_pool_flye	contig_1224_polypolish	6430	No	NA	9	3	0	High-quality	High-quality	100	AAI-based (high-confidence)	0	1
POLISHED_sample_pool_flye	contig_5144_polypolish	29394	No	NA	44	10	0	Medium-quality	Genome-fragment	64.71	AAI-based (high-confidence)	0	1
POLISHED_sample_pool_flye	contig_5963_polypolish	8938	No	NA	20	4	0	Low-quality	Genome-fragment	44.96	AAI-based (medium-confidence)	0	1
POLISHED_sample_pool_flye	contig_1969_polypolish	37749	No	NA	51	19	0	High-quality	High-quality	92.89	AAI-based (high-confidence)	0	1
POLISHED_sample_pool_flye	contig_5840_polypolish	15295	No	NA	25	8	0	Medium-quality	Genome-fragment	66.56	AAI-based (medium-confidence)	0	1
POLISHED_sample_pool_flye	contig_6673_polypolish	4561	No	NA	9	0	2	Not-determined	Genome-fragment	NA	NA	0	1	no viral genes detected
POLISHED_sample_pool_flye	contig_2132_polypolish	38109	No	NA	86	5	0	Low-quality	Genome-fragment	36.93	HMM-based (lower-bound)	0	1
POLISHED_sample_pool_flye	contig_7417_polypolish	84726	No	NA	107	23	8	High-quality	High-quality	97.19	AAI-based (high-confidence)	0	1
POLISHED_sample_pool_flye	contig_7348_polypolish	37430	No	NA	68	18	2	Medium-quality	Genome-fragment	88.45	AAI-based (high-confidence)	0	1
POLISHED_sample_pool_flye	contig_7357_polypolish	39589	No	NA	53	26	2	High-quality	High-quality	96.07	AAI-based (high-confidence)	0	1
POLISHED_sample_pool_flye	contig_7150_polypolish	8087	No	NA	8	4	0	High-quality	High-quality	100	AAI-based (medium-confidence)	0	1.3
POLISHED_sample_pool_flye	contig_2395_polypolish	3080	No	NA	5	1	0	Low-quality	Genome-fragment	4.94	HMM-based (lower-bound)	0	1
POLISHED_sample_pool_flye	contig_4255_polypolish	45584	No	NA	68	17	0	High-quality	High-quality	100	AAI-based (high-confidence)	0	1.01
POLISHED_sample_pool_flye	contig_3298_polypolish	24075	No	NA	49	5	0	Low-quality	Genome-fragment	28.48	HMM-based (lower-bound)	0	1
POLISHED_sample_pool_flye	contig_2123_polypolish	7590	No	NA	13	1	0	Low-quality	Genome-fragment	14.23	AAI-based (high-confidence)	0	1
POLISHED_sample_pool_flye	contig_1911_polypolish	39237	No	NA	63	31	0	Medium-quality	Genome-fragment	85.64	AAI-based (medium-confidence)	0	1
POLISHED_sample_pool_flye	contig_2235_polypolish	3711	No	NA	4	0	2	Low-quality	Genome-fragment	2.07	AAI-based (medium-confidence)	0	1.01	no viral genes detected
POLISHED_sample_pool_flye	contig_7133_polypolish	37237	No	NA	65	9	1	High-quality	High-quality	100	AAI-based (high-confidence)	0	1.01
POLISHED_sample_pool_flye	contig_7187_polypolish	5610	No	NA	15	2	0	Low-quality	Genome-fragment	10.01	AAI-based (high-confidence)	0	1
POLISHED_sample_pool_flye	contig_4561_polypolish	39071	No	NA	64	19	0	High-quality	High-quality	96.91	AAI-based (high-confidence)	0	1
POLISHED_sample_pool_flye	contig_5181_polypolish	31726	No	NA	52	12	2	High-quality	High-quality	90.25	AAI-based (high-confidence)	0	1
POLISHED_sample_pool_flye	contig_315_polypolish	2735	No	NA	2	0	0	Not-determined	Genome-fragment	NA	NA	0	1	no viral genes detected
POLISHED_sample_pool_flye	contig_3874_polypolish	62611	No	NA	114	11	2	Low-quality	Genome-fragment	38.92	AAI-based (high-confidence)	0	1
POLISHED_sample_pool_flye	contig_1909_polypolish	28169	No	NA	38	19	0	Medium-quality	Genome-fragment	61.45	AAI-based (high-confidence)	0	1
POLISHED_sample_pool_flye	contig_5161_polypolish	33740	Yes	31506	59	17	2	Medium-quality	Genome-fragment	88.03	AAI-based (high-confidence)	6.62	1
POLISHED_sample_pool_flye	contig_1115_polypolish	26011	No	NA	64	4	1	Low-quality	Genome-fragment	41.97	AAI-based (high-confidence)	0	1
POLISHED_sample_pool_flye	contig_923_polypolish	34863	No	NA	52	20	1	Medium-quality	Genome-fragment	58.96	HMM-based (lower-bound)	0	1
POLISHED_sample_pool_flye	contig_4920_polypolish	43017	No	NA	46	9	1	High-quality	High-quality	97.78	AAI-based (high-confidence)	0	1
POLISHED_sample_pool_flye	contig_7375_polypolish	46899	No	NA	63	17	0	High-quality	High-quality	100	AAI-based (high-confidence)	0	1
POLISHED_sample_pool_flye	contig_3187_polypolish	58625	No	NA	89	16	4	Medium-quality	Genome-fragment	86.58	AAI-based (high-confidence)	0	1.03
POLISHED_sample_pool_flye	contig_2494_polypolish	37516	No	NA	51	19	0	High-quality	High-quality	100	AAI-based (high-confidence)	0	1
POLISHED_sample_pool_flye	contig_7053_polypolish	10120	No	NA	18	3	0	Low-quality	Genome-fragment	24.14	AAI-based (medium-confidence)	0	1
POLISHED_sample_pool_flye	contig_5848_polypolish	35769	No	NA	53	22	0	High-quality	High-quality	98.19	AAI-based (high-confidence)	0	1.01
POLISHED_sample_pool_flye	contig_5726_polypolish	10912	No	NA	19	1	1	Low-quality	Genome-fragment	7.51	HMM-based (lower-bound)	0	1
POLISHED_sample_pool_flye	contig_3005_polypolish	23732	No	NA	48	4	0	Low-quality	Genome-fragment	27.41	HMM-based (lower-bound)	0	1.01
POLISHED_sample_pool_flye	contig_5790_polypolish	3860	No	NA	7	1	0	Low-quality	Genome-fragment	6.62	HMM-based (lower-bound)	0	1
POLISHED_sample_pool_flye	contig_6108_polypolish	5918	No	NA	6	1	0	Low-quality	Genome-fragment	0.53	HMM-based (lower-bound)	0	1
POLISHED_sample_pool_flye	contig_3653_polypolish	4502	No	NA	9	4	0	Low-quality	Genome-fragment	10.89	AAI-based (medium-confidence)	0	1
POLISHED_sample_pool_flye	contig_624_polypolish	47456	No	NA	60	17	2	High-quality	High-quality	100	AAI-based (high-confidence)	0	1
POLISHED_sample_pool_flye	contig_4218_polypolish	4293	No	NA	13	3	0	Low-quality	Genome-fragment	10.92	AAI-based (high-confidence)	0	1.05
POLISHED_sample_pool_flye	contig_2352_polypolish	6424	No	NA	9	2	0	Low-quality	Genome-fragment	11.99	AAI-based (high-confidence)	0	1
POLISHED_sample_pool_flye	contig_4110_polypolish	90277	No	NA	69	6	6	High-quality	High-quality	100	AAI-based (high-confidence)	0	1.24	contig >1.5x longer than expected genome length
POLISHED_sample_pool_flye	contig_1421_polypolish	4482	No	NA	7	0	1	Not-determined	Genome-fragment	NA	NA	0	1	no viral genes detected
POLISHED_sample_pool_flye	contig_5792_polypolish	37362	No	NA	59	30	0	High-quality	High-quality	94.8	AAI-based (high-confidence)	0	1.17
POLISHED_sample_pool_flye	contig_3273_polypolish	44840	No	NA	85	16	0	Medium-quality	Genome-fragment	75.05	HMM-based (lower-bound)	0	1
POLISHED_sample_pool_flye	contig_3122_polypolish	48542	No	NA	80	21	1	High-quality	High-quality	100	AAI-based (high-confidence)	0	1
POLISHED_sample_pool_flye	contig_5186_polypolish	15134	No	NA	24	1	0	Low-quality	Genome-fragment	17.41	AAI-based (medium-confidence)	0	1
POLISHED_sample_pool_flye	contig_3582_polypolish	8458	No	NA	22	10	0	Low-quality	Genome-fragment	38.59	AAI-based (high-confidence)	0	1
POLISHED_sample_pool_flye	contig_689_polypolish	84223	No	NA	121	13	6	High-quality	High-quality	100	AAI-based (high-confidence)	0	1.57	high kmer_freq may indicate large duplication; contig >1.5x longer than expected genome length
POLISHED_sample_pool_flye	contig_7136_polypolish	38030	Yes	34863	60	19	4	High-quality	High-quality	93.63	AAI-based (high-confidence)	8.33	1
POLISHED_sample_pool_flye	contig_7267_polypolish	40111	No	NA	48	8	0	High-quality	High-quality	98.62	AAI-based (high-confidence)	0	1
POLISHED_sample_pool_flye	contig_3088_polypolish	12957	No	NA	14	6	0	Low-quality	Genome-fragment	30.64	AAI-based (high-confidence)	0	1
POLISHED_sample_pool_flye	contig_7306_polypolish	34553	No	NA	52	15	1	High-quality	High-quality	99.24	AAI-based (high-confidence)	0	1.01
POLISHED_sample_pool_flye	contig_5572_polypolish	11803	No	NA	18	11	0	Low-quality	Genome-fragment	27.04	AAI-based (high-confidence)	0	1
POLISHED_sample_pool_flye	contig_4411_polypolish	34771	No	NA	59	21	2	High-quality	High-quality	99.42	AAI-based (high-confidence)	0	1
POLISHED_sample_pool_flye	contig_5539_polypolish	33226	No	NA	52	19	1	High-quality	High-quality	95.52	AAI-based (high-confidence)	0	1
POLISHED_sample_pool_flye	contig_7052_polypolish	9329	No	NA	5	0	0	Low-quality	Genome-fragment	10.69	AAI-based (medium-confidence)	0	1	no viral genes detected
POLISHED_sample_pool_flye	contig_5946_polypolish	10982	No	NA	19	3	1	Low-quality	Genome-fragment	29.41	AAI-based (high-confidence)	0	1
POLISHED_sample_pool_flye	contig_7345_polypolish	62136	No	NA	90	24	3	High-quality	High-quality	100	AAI-based (high-confidence)	0	1
POLISHED_sample_pool_flye	contig_1431_polypolish	6631	No	NA	7	6	0	Low-quality	Genome-fragment	16.81	AAI-based (high-confidence)	0	1
POLISHED_sample_pool_flye	contig_4624_polypolish	189409	No	NA	304	41	5	High-quality	High-quality	100	AAI-based (high-confidence)	0	1
POLISHED_sample_pool_flye	contig_2060_polypolish	8404	No	NA	13	0	1	Not-determined	Genome-fragment	NA	NA	0	1	no viral genes detected
POLISHED_sample_pool_flye	contig_7391_polypolish	20045	No	NA	38	6	0	Low-quality	Genome-fragment	48.25	AAI-based (medium-confidence)	0	1
POLISHED_sample_pool_flye	contig_2931_polypolish	38026	No	NA	58	22	0	Complete	High-quality	100	DTR (high-confidence)	0	1.01
POLISHED_sample_pool_flye	contig_5613_polypolish	4039	No	NA	9	1	0	Low-quality	Genome-fragment	2.25	HMM-based (lower-bound)	0	1
POLISHED_sample_pool_flye	contig_1094_polypolish	38035	No	NA	60	13	3	High-quality	High-quality	100	AAI-based (high-confidence)	0	1
POLISHED_sample_pool_flye	contig_3442_polypolish	2022	No	NA	3	2	0	Low-quality	Genome-fragment	35.98	AAI-based (high-confidence)	0	1.27
POLISHED_sample_pool_flye	contig_5071_polypolish	13017	No	NA	18	4	0	High-quality	High-quality	95.36	AAI-based (medium-confidence)	0	1
POLISHED_sample_pool_flye	contig_4369_polypolish	34945	No	NA	58	15	0	High-quality	High-quality	94.92	AAI-based (high-confidence)	0	1
POLISHED_sample_pool_flye	contig_5315_polypolish	36885	No	NA	66	22	1	High-quality	High-quality	90.6	AAI-based (high-confidence)	0	1
POLISHED_sample_pool_flye	contig_7395_polypolish	37176	No	NA	85	17	0	High-quality	High-quality	97.51	AAI-based (medium-confidence)	0	1
POLISHED_sample_pool_flye	contig_2641_polypolish	3920	No	NA	7	0	0	Low-quality	Genome-fragment	9.99	AAI-based (high-confidence)	0	1	no viral genes detected
POLISHED_sample_pool_flye	contig_5866_polypolish	23145	No	NA	40	13	1	Medium-quality	Genome-fragment	57.78	AAI-based (high-confidence)	0	1
POLISHED_sample_pool_flye	contig_5635_polypolish	21640	Yes	18406	33	7	4	Low-quality	Genome-fragment	48.42	AAI-based (high-confidence)	14.94	1.04
POLISHED_sample_pool_flye	contig_7300_polypolish	36957	No	NA	56	18	0	High-quality	High-quality	100	AAI-based (high-confidence)	0	1
POLISHED_sample_pool_flye	contig_5150_polypolish	2825	No	NA	6	1	0	Low-quality	Genome-fragment	6.24	AAI-based (high-confidence)	0	1
POLISHED_sample_pool_flye	contig_1765_polypolish	27617	No	NA	49	44	0	High-quality	High-quality	91.05	AAI-based (high-confidence)	0	1
POLISHED_sample_pool_flye	contig_7372_polypolish	6485	No	NA	7	3	0	High-quality	High-quality	100	AAI-based (high-confidence)	0	1
POLISHED_sample_pool_flye	contig_5470_polypolish	19021	No	NA	35	25	0	Low-quality	Genome-fragment	49.37	AAI-based (high-confidence)	0	1.02
POLISHED_sample_pool_flye	contig_1513_polypolish	34925	No	NA	62	2	0	Low-quality	Genome-fragment	37.62	HMM-based (lower-bound)	0	1.08
POLISHED_sample_pool_flye	contig_5245_polypolish	5725	No	NA	9	4	0	High-quality	High-quality	96.41	AAI-based (high-confidence)	0	1
POLISHED_sample_pool_flye	contig_5380_polypolish	46602	No	NA	88	5	0	Low-quality	Genome-fragment	36.87	HMM-based (lower-bound)	0	1
POLISHED_sample_pool_flye	contig_5592_polypolish	2588	No	NA	2	0	2	Not-determined	Genome-fragment	NA	NA	0	1.01	no viral genes detected
POLISHED_sample_pool_flye	contig_1946_polypolish	63351	No	NA	103	26	0	High-quality	High-quality	100	AAI-based (high-confidence)	0	1
POLISHED_sample_pool_flye	contig_6840_polypolish	12783	No	NA	19	15	0	Low-quality	Genome-fragment	36.86	AAI-based (high-confidence)	0	1
POLISHED_sample_pool_flye	contig_5235_polypolish	5018	No	NA	13	3	0	Low-quality	Genome-fragment	13.21	AAI-based (high-confidence)	0	1
POLISHED_sample_pool_flye	contig_4048_polypolish	5495	No	NA	5	0	0	Not-determined	Genome-fragment	NA	NA	0	1.01	no viral genes detected
POLISHED_sample_pool_flye	contig_4212_polypolish	39114	No	NA	49	12	0	High-quality	High-quality	99.29	AAI-based (high-confidence)	0	1
POLISHED_sample_pool_flye	contig_5052_polypolish	14772	No	NA	25	2	0	Low-quality	Genome-fragment	28.62	HMM-based (lower-bound)	0	1.01
POLISHED_sample_pool_flye	contig_7290_polypolish	39498	No	NA	71	17	0	High-quality	High-quality	96.28	AAI-based (high-confidence)	0	1
POLISHED_sample_pool_flye	contig_1767_polypolish	29386	No	NA	54	50	0	High-quality	High-quality	96.89	AAI-based (high-confidence)	0	1
POLISHED_sample_pool_flye	contig_2969_polypolish	8810	No	NA	15	0	1	Not-determined	Genome-fragment	NA	NA	0	1	no viral genes detected
POLISHED_sample_pool_flye	contig_6227_polypolish	24328	No	NA	33	26	0	Medium-quality	Genome-fragment	61.23	AAI-based (high-confidence)	0	1
POLISHED_sample_pool_flye	contig_3437_polypolish	20348	No	NA	43	35	0	Medium-quality	Genome-fragment	67	AAI-based (high-confidence)	0	1
POLISHED_sample_pool_flye	contig_1457_polypolish	983	No	NA	1	1	0	Low-quality	Genome-fragment	14.54	AAI-based (high-confidence)	0	1
POLISHED_sample_pool_flye	contig_5571_polypolish	6062	No	NA	12	6	0	Low-quality	Genome-fragment	17.88	AAI-based (high-confidence)	0	1.01
POLISHED_sample_pool_flye	contig_7339_polypolish	15793	No	NA	24	2	0	Low-quality	Genome-fragment	32.45	AAI-based (medium-confidence)	0	1.94	high kmer_freq may indicate large duplication
POLISHED_sample_pool_flye	contig_4471_polypolish	8179	No	NA	11	0	0	Not-determined	Genome-fragment	NA	NA	0	1	no viral genes detected
POLISHED_sample_pool_flye	contig_1555_polypolish	6847	No	NA	11	4	0	High-quality	High-quality	100	AAI-based (high-confidence)	0	1.47
POLISHED_sample_pool_flye	contig_2177_polypolish	38954	No	NA	56	7	0	High-quality	High-quality	97.54	AAI-based (high-confidence)	0	1.01
POLISHED_sample_pool_flye	contig_3739_polypolish	43543	No	NA	93	8	1	High-quality	High-quality	100	AAI-based (high-confidence)	0	1.01
POLISHED_sample_pool_flye	contig_5010_polypolish	12919	No	NA	19	4	0	Low-quality	Genome-fragment	21.6	AAI-based (medium-confidence)	0	1
POLISHED_sample_pool_flye	contig_2940_polypolish	3104	No	NA	7	0	0	Low-quality	Genome-fragment	7.49	AAI-based (medium-confidence)	0	1	no viral genes detected
POLISHED_sample_pool_flye	contig_1420_polypolish	3145	No	NA	4	0	0	Low-quality	Genome-fragment	7.34	AAI-based (high-confidence)	0	1	no viral genes detected
POLISHED_sample_pool_flye	contig_7278_polypolish	3296	No	NA	1	1	0	Low-quality	Genome-fragment	6.51	AAI-based (high-confidence)	0	1
POLISHED_sample_pool_flye	contig_7353_polypolish	91445	No	NA	95	10	1	High-quality	High-quality	96.53	AAI-based (high-confidence)	0	1
POLISHED_sample_pool_flye	contig_7396_polypolish	41856	No	NA	70	22	0	High-quality	High-quality	100	AAI-based (high-confidence)	0	1
POLISHED_sample_pool_flye	contig_2185_polypolish	6878	No	NA	20	2	0	Low-quality	Genome-fragment	22.1	AAI-based (medium-confidence)	0	1
POLISHED_sample_pool_flye	contig_6073_polypolish	98576	No	NA	112	20	0	High-quality	High-quality	99.91	AAI-based (high-confidence)	0	1
POLISHED_sample_pool_flye	contig_5632_polypolish	17076	No	NA	21	8	0	Medium-quality	Genome-fragment	75.57	AAI-based (medium-confidence)	0	1
POLISHED_sample_pool_flye	contig_3313_polypolish	4469	No	NA	8	0	1	Not-determined	Genome-fragment	NA	NA	0	1	no viral genes detected
POLISHED_sample_pool_flye	contig_7188_polypolish	2686	No	NA	3	1	0	Low-quality	Genome-fragment	5.38	AAI-based (medium-confidence)	0	1
POLISHED_sample_pool_flye	contig_7411_polypolish	45062	No	NA	68	12	0	High-quality	High-quality	98.22	AAI-based (high-confidence)	0	1
POLISHED_sample_pool_flye	contig_6204_polypolish	30210	No	NA	30	1	2	Medium-quality	Genome-fragment	65.92	AAI-based (medium-confidence)	0	1
POLISHED_sample_pool_flye	contig_3089_polypolish	13174	No	NA	13	6	0	Low-quality	Genome-fragment	31.16	AAI-based (high-confidence)	0	1
POLISHED_sample_pool_flye	contig_3873_polypolish	63997	No	NA	120	13	2	Low-quality	Genome-fragment	39.79	AAI-based (high-confidence)	0	1
POLISHED_sample_pool_flye	contig_4704_polypolish	2740	No	NA	3	0	2	Not-determined	Genome-fragment	NA	NA	0	1	no viral genes detected
POLISHED_sample_pool_flye	contig_7288_polypolish	14921	No	NA	18	0	1	Not-determined	Genome-fragment	NA	NA	0	1	no viral genes detected
POLISHED_sample_pool_flye	contig_7190_polypolish	53400	No	NA	88	25	0	High-quality	High-quality	100	AAI-based (high-confidence)	0	1
POLISHED_sample_pool_flye	contig_1708_polypolish	63473	No	NA	94	11	4	High-quality	High-quality	100	AAI-based (high-confidence)	0	1.01
POLISHED_sample_pool_flye	contig_5124_polypolish	21550	No	NA	28	18	0	Low-quality	Genome-fragment	48.56	AAI-based (medium-confidence)	0	1
POLISHED_sample_pool_flye	contig_7066_polypolish	46756	No	NA	60	28	1	High-quality	High-quality	100	AAI-based (high-confidence)	0	1
POLISHED_sample_pool_flye	contig_4862_polypolish	26584	No	NA	48	6	0	Medium-quality	Genome-fragment	57.34	AAI-based (high-confidence)	0	1
POLISHED_sample_pool_flye	contig_5123_polypolish	17969	No	NA	34	5	0	Low-quality	Genome-fragment	44.01	AAI-based (medium-confidence)	0	1
POLISHED_sample_pool_flye	contig_7287_polypolish	6505	No	NA	6	3	0	Complete	High-quality	100	DTR (high-confidence)	0	1.01
POLISHED_sample_pool_flye	contig_3537_polypolish	27321	No	NA	32	7	2	Medium-quality	Genome-fragment	62.12	AAI-based (medium-confidence)	0	1
POLISHED_sample_pool_flye	contig_3127_polypolish	1293	No	NA	2	0	0	Low-quality	Genome-fragment	2.86	AAI-based (high-confidence)	0	1	no viral genes detected
POLISHED_sample_pool_flye	contig_7164_polypolish	38585	No	NA	54	12	0	High-quality	High-quality	99.71	AAI-based (high-confidence)	0	1
POLISHED_sample_pool_flye	contig_6544_polypolish	3356	No	NA	4	1	0	Low-quality	Genome-fragment	8.47	AAI-based (medium-confidence)	0	1
POLISHED_sample_pool_flye	contig_2946_polypolish	9781	No	NA	11	8	0	Low-quality	Genome-fragment	23.81	AAI-based (high-confidence)	0	1
POLISHED_sample_pool_flye	contig_7422_polypolish	73650	No	NA	105	46	2	High-quality	High-quality	100	AAI-based (high-confidence)	0	2	high kmer_freq may indicate large duplication; contig >1.5x longer than expected genome length; low-confidence DTR
POLISHED_sample_pool_flye	contig_486_polypolish	13883	No	NA	23	9	0	Low-quality	Genome-fragment	35.22	AAI-based (high-confidence)	0	1
POLISHED_sample_pool_flye	contig_1360_polypolish	32836	No	NA	50	14	0	High-quality	High-quality	96.43	AAI-based (high-confidence)	0	1
POLISHED_sample_pool_flye	contig_5019_polypolish	96911	No	NA	96	25	1	Medium-quality	Genome-fragment	60.21	AAI-based (high-confidence)	0	1
POLISHED_sample_pool_flye	contig_3584_polypolish	34024	No	NA	34	2	3	Medium-quality	Genome-fragment	67.16	AAI-based (high-confidence)	0	1
POLISHED_sample_pool_flye	contig_7265_polypolish	38993	No	NA	56	19	0	High-quality	High-quality	100	AAI-based (high-confidence)	0	1
POLISHED_sample_pool_flye	contig_7067_polypolish	40808	No	NA	72	17	1	Medium-quality	Genome-fragment	87.67	AAI-based (high-confidence)	0	1.01
POLISHED_sample_pool_flye	contig_7080_polypolish	38973	No	NA	56	19	1	High-quality	High-quality	95.73	AAI-based (medium-confidence)	0	1
POLISHED_sample_pool_flye	contig_7092_polypolish	5218	No	NA	5	0	1	Low-quality	Genome-fragment	14.5	AAI-based (high-confidence)	0	1	no viral genes detected
POLISHED_sample_pool_flye	contig_4538_polypolish	52935	No	NA	33	5	0	Medium-quality	Genome-fragment	52.88	AAI-based (high-confidence)	0	1
POLISHED_sample_pool_flye	contig_4129_polypolish	13905	No	NA	27	0	8	Not-determined	Genome-fragment	NA	NA	0	1	no viral genes detected
POLISHED_sample_pool_flye	contig_1910_polypolish	44040	No	NA	58	28	0	High-quality	High-quality	96.06	AAI-based (high-confidence)	0	1
POLISHED_sample_pool_flye	contig_3165_polypolish	6623	No	NA	14	8	0	Low-quality	Genome-fragment	19.2	AAI-based (high-confidence)	0	1.01
POLISHED_sample_pool_flye	contig_5966_polypolish	33924	No	NA	52	14	0	High-quality	High-quality	99.18	AAI-based (high-confidence)	0	1
POLISHED_sample_pool_flye	contig_6112_polypolish	5924	No	NA	11	1	0	Low-quality	Genome-fragment	9.01	HMM-based (lower-bound)	0	1.01
POLISHED_sample_pool_flye	contig_2996_polypolish	3028	No	NA	5	0	0	Not-determined	Genome-fragment	NA	NA	0	1.26	no viral genes detected
POLISHED_sample_pool_flye	contig_5655_polypolish	3554	No	NA	3	0	2	Not-determined	Genome-fragment	NA	NA	0	1	no viral genes detected
POLISHED_sample_pool_flye	contig_6142_polypolish	33044	No	NA	49	15	2	High-quality	High-quality	96.6	AAI-based (high-confidence)	0	1.02
POLISHED_sample_pool_flye	contig_4240_polypolish	1430	No	NA	4	1	0	Low-quality	Genome-fragment	2.26	AAI-based (high-confidence)	0	1
POLISHED_sample_pool_flye	contig_1319_polypolish	19200	No	NA	28	3	0	Low-quality	Genome-fragment	4.79	AAI-based (high-confidence)	0	1
POLISHED_sample_pool_flye	contig_7420_polypolish	82934	No	NA	103	6	2	High-quality	High-quality	100	AAI-based (high-confidence)	0	2	high kmer_freq may indicate large duplication; contig >1.5x longer than expected genome length
POLISHED_sample_pool_flye	contig_4141_polypolish	5448	No	NA	7	3	0	Low-quality	Genome-fragment	2.78	HMM-based (lower-bound)	0	1
POLISHED_sample_pool_flye	contig_603_polypolish	13790	No	NA	18	0	3	Not-determined	Genome-fragment	NA	NA	0	1.01	no viral genes detected
POLISHED_sample_pool_flye	contig_7175_polypolish	39227	No	NA	59	21	0	High-quality	High-quality	100	AAI-based (high-confidence)	0	1
POLISHED_sample_pool_flye	contig_1868_polypolish	5216	No	NA	5	0	1	Low-quality	Genome-fragment	14.5	AAI-based (high-confidence)	0	1	no viral genes detected
POLISHED_sample_pool_flye	contig_4034_polypolish	5787	No	NA	11	5	0	Low-quality	Genome-fragment	13.24	AAI-based (medium-confidence)	0	1.01
POLISHED_sample_pool_flye	contig_4366_polypolish	4130	No	NA	8	1	0	Low-quality	Genome-fragment	9.16	AAI-based (high-confidence)	0	1
POLISHED_sample_pool_flye	contig_7240_polypolish	63752	No	NA	105	20	0	High-quality	High-quality	100	AAI-based (high-confidence)	0	1.01
POLISHED_sample_pool_flye	contig_712_polypolish	41525	No	NA	49	0	1	Low-quality	Genome-fragment	24.93	AAI-based (medium-confidence)	0	1	no viral genes detected
POLISHED_sample_pool_flye	contig_3963_polypolish	37054	No	NA	60	16	0	High-quality	High-quality	100	AAI-based (high-confidence)	0	1
POLISHED_sample_pool_flye	contig_5580_polypolish	12843	No	NA	22	12	0	Low-quality	Genome-fragment	38.43	AAI-based (medium-confidence)	0	1
POLISHED_sample_pool_flye	contig_615_polypolish	3049	No	NA	3	0	0	Not-determined	Genome-fragment	NA	NA	0	1.01	no viral genes detected
POLISHED_sample_pool_flye	contig_4948_polypolish	39045	No	NA	49	10	1	Medium-quality	Genome-fragment	74.94	HMM-based (lower-bound)	0	1
POLISHED_sample_pool_flye	contig_2654_polypolish	50921	No	NA	75	7	0	High-quality	High-quality	92.38	AAI-based (high-confidence)	0	1
POLISHED_sample_pool_flye	contig_1459_polypolish	972	No	NA	2	1	0	Low-quality	Genome-fragment	14.18	AAI-based (high-confidence)	0	1
POLISHED_sample_pool_flye	contig_591_polypolish	42146	Yes	26137	37	9	3	Medium-quality	Genome-fragment	61.02	AAI-based (medium-confidence)	37.98	1
POLISHED_sample_pool_flye	contig_4234_polypolish	60685	No	NA	91	9	5	High-quality	High-quality	99.51	AAI-based (high-confidence)	0	1
POLISHED_sample_pool_flye	contig_2981_polypolish	58512	No	NA	60	15	1	Medium-quality	Genome-fragment	53.78	AAI-based (high-confidence)	0	1
POLISHED_sample_pool_flye	contig_6147_polypolish	4455	No	NA	2	0	1	Not-determined	Genome-fragment	NA	NA	0	1	no viral genes detected
POLISHED_sample_pool_flye	contig_5157_polypolish	4197	No	NA	7	1	0	Low-quality	Genome-fragment	9.29	AAI-based (high-confidence)	0	1
POLISHED_sample_pool_flye	contig_2640_polypolish	18934	No	NA	28	15	0	Medium-quality	Genome-fragment	50.35	AAI-based (high-confidence)	0	1
POLISHED_sample_pool_flye	contig_1400_polypolish	3969	No	NA	2	0	0	Low-quality	Genome-fragment	7.65	AAI-based (high-confidence)	0	1	no viral genes detected
POLISHED_sample_pool_flye	contig_7305_polypolish	144445	No	NA	206	8	7	High-quality	High-quality	100	AAI-based (high-confidence)	0	1
POLISHED_sample_pool_flye	contig_3661_polypolish	22000	No	NA	24	15	0	Low-quality	Genome-fragment	42.35	AAI-based (high-confidence)	0	1
POLISHED_sample_pool_flye	contig_6242_polypolish	16842	No	NA	25	7	0	High-quality	High-quality	98.73	AAI-based (high-confidence)	0	1.01
POLISHED_sample_pool_flye	contig_7317_polypolish	73283	No	NA	94	30	0	High-quality	High-quality	100	AAI-based (high-confidence)	0	1.69	high kmer_freq may indicate large duplication; contig >1.5x longer than expected genome length
POLISHED_sample_pool_flye	contig_3197_polypolish	2510	No	NA	1	0	0	Low-quality	Genome-fragment	5.73	AAI-based (high-confidence)	0	1	no viral genes detected
POLISHED_sample_pool_flye	contig_7273_polypolish	23574	No	NA	18	5	1	Low-quality	Genome-fragment	8.96	AAI-based (medium-confidence)	0	1
POLISHED_sample_pool_flye	contig_2486_polypolish	35856	No	NA	47	12	1	Medium-quality	Genome-fragment	85.54	AAI-based (medium-confidence)	0	1
POLISHED_sample_pool_flye	contig_6101_polypolish	2524	No	NA	3	0	1	Not-determined	Genome-fragment	NA	NA	0	1.01	no viral genes detected
POLISHED_sample_pool_flye	contig_7384_polypolish	38630	No	NA	60	18	0	Medium-quality	Genome-fragment	84.44	AAI-based (medium-confidence)	0	1
POLISHED_sample_pool_flye	contig_7202_polypolish	7025	No	NA	9	4	0	Low-quality	Genome-fragment	15.89	HMM-based (lower-bound)	0	1
POLISHED_sample_pool_flye	contig_5736_polypolish	12202	No	NA	20	3	0	Low-quality	Genome-fragment	29.32	AAI-based (high-confidence)	0	1
POLISHED_sample_pool_flye	contig_7303_polypolish	40009	No	NA	57	24	0	Medium-quality	Genome-fragment	61.94	AAI-based (high-confidence)	0	1
POLISHED_sample_pool_flye	contig_2319_polypolish	57628	No	NA	87	31	4	High-quality	High-quality	94.3	AAI-based (high-confidence)	0	1
POLISHED_sample_pool_flye	contig_170_polypolish	532	No	NA	1	0	0	Low-quality	Genome-fragment	1.16	AAI-based (high-confidence)	0	1	no viral genes detected
POLISHED_sample_pool_flye	contig_4919_polypolish	12034	No	NA	7	0	0	Low-quality	Genome-fragment	27.38	AAI-based (high-confidence)	0	1	no viral genes detected
POLISHED_sample_pool_flye	contig_2957_polypolish	9349	No	NA	15	3	1	Low-quality	Genome-fragment	23.15	AAI-based (high-confidence)	0	1
POLISHED_sample_pool_flye	contig_4018_polypolish	39247	No	NA	53	27	0	Medium-quality	Genome-fragment	65.57	AAI-based (medium-confidence)	0	1	low-confidence ITR
POLISHED_sample_pool_flye	contig_4940_polypolish	21380	No	NA	29	16	0	Low-quality	Genome-fragment	36.62	AAI-based (medium-confidence)	0	1
POLISHED_sample_pool_flye	contig_7367_polypolish	37193	No	NA	61	18	1	High-quality	High-quality	97.33	AAI-based (medium-confidence)	0	1.01
POLISHED_sample_pool_flye	contig_2348_polypolish	9096	No	NA	13	5	1	Low-quality	Genome-fragment	20.23	AAI-based (high-confidence)	0	1
POLISHED_sample_pool_flye	contig_1137_polypolish	46323	No	NA	79	13	0	High-quality	High-quality	100	AAI-based (high-confidence)	0	1
POLISHED_sample_pool_flye	contig_4575_polypolish	42001	No	NA	81	20	0	High-quality	High-quality	99.71	AAI-based (high-confidence)	0	1
POLISHED_sample_pool_flye	contig_2009_polypolish	20205	No	NA	47	1	0	Low-quality	Genome-fragment	49.42	AAI-based (high-confidence)	0	1
POLISHED_sample_pool_flye	contig_4752_polypolish	50027	No	NA	92	19	0	High-quality	High-quality	100	AAI-based (high-confidence)	0	1
POLISHED_sample_pool_flye	contig_926_polypolish	2651	No	NA	4	0	0	Not-determined	Genome-fragment	NA	NA	0	1	no viral genes detected
POLISHED_sample_pool_flye	contig_476_polypolish	41969	No	NA	62	4	0	Medium-quality	Genome-fragment	69.17	AAI-based (medium-confidence)	0	1
POLISHED_sample_pool_flye	contig_4654_polypolish	16626	No	NA	23	0	7	Not-determined	Genome-fragment	NA	NA	0	1	no viral genes detected
POLISHED_sample_pool_flye	contig_1512_polypolish	44683	No	NA	72	20	0	High-quality	High-quality	99.05	AAI-based (high-confidence)	0	1
POLISHED_sample_pool_flye	contig_5501_polypolish	3493	No	NA	6	0	0	Not-determined	Genome-fragment	NA	NA	0	1	no viral genes detected
POLISHED_sample_pool_flye	contig_4914_polypolish	31513	No	NA	54	15	0	Complete	High-quality	100	ITR (high-confidence)	0	1
POLISHED_sample_pool_flye	contig_7309_polypolish	77833	No	NA	132	17	2	High-quality	High-quality	98.57	AAI-based (high-confidence)	0	1
POLISHED_sample_pool_flye	contig_4508_polypolish	59774	No	NA	101	22	2	High-quality	High-quality	100	AAI-based (high-confidence)	0	1.01
POLISHED_sample_pool_flye	contig_560_polypolish	41599	No	NA	63	1	0	Low-quality	Genome-fragment	48.04	HMM-based (lower-bound)	0	1.02
POLISHED_sample_pool_flye	contig_4605_polypolish	33011	No	NA	30	3	3	Low-quality	Genome-fragment	12.97	AAI-based (high-confidence)	0	1
POLISHED_sample_pool_flye	contig_3290_polypolish	7558	No	NA	14	0	3	Not-determined	Genome-fragment	NA	NA	0	1	no viral genes detected
POLISHED_sample_pool_flye	contig_400_polypolish	84046	No	NA	109	4	3	High-quality	High-quality	94.74	HMM-based (lower-bound)	0	1.35
POLISHED_sample_pool_flye	contig_4501_polypolish	18560	No	NA	41	6	0	Low-quality	Genome-fragment	28.73	AAI-based (high-confidence)	0	1
POLISHED_sample_pool_flye	contig_4079_polypolish	55653	No	NA	83	9	1	Medium-quality	Genome-fragment	69.11	AAI-based (high-confidence)	0	1.01
POLISHED_sample_pool_flye	contig_5292_polypolish	13023	No	NA	22	3	0	Low-quality	Genome-fragment	31.3	AAI-based (high-confidence)	0	1
POLISHED_sample_pool_flye	contig_4770_polypolish	36658	No	NA	47	14	1	High-quality	High-quality	97.92	AAI-based (high-confidence)	0	1
POLISHED_sample_pool_flye	contig_4550_polypolish	2320	No	NA	5	2	0	Low-quality	Genome-fragment	3.47	HMM-based (lower-bound)	0	1
POLISHED_sample_pool_flye	contig_4737_polypolish	13187	No	NA	28	19	0	Low-quality	Genome-fragment	38.61	AAI-based (high-confidence)	0	1
POLISHED_sample_pool_flye	contig_3878_polypolish	36836	No	NA	60	10	1	Medium-quality	Genome-fragment	82.05	AAI-based (high-confidence)	0	1.01
POLISHED_sample_pool_flye	contig_5670_polypolish	15122	No	NA	18	5	0	Medium-quality	Genome-fragment	50.75	HMM-based (lower-bound)	0	1.03
POLISHED_sample_pool_flye	contig_7321_polypolish	12030	No	NA	13	5	0	High-quality	High-quality	100	AAI-based (high-confidence)	0	1.59	high kmer_freq may indicate large duplication; contig >1.5x longer than expected genome length
POLISHED_sample_pool_flye	contig_4368_polypolish	39023	No	NA	61	15	0	Medium-quality	Genome-fragment	86.74	AAI-based (high-confidence)	0	1
POLISHED_sample_pool_flye	contig_705_polypolish	2771	No	NA	4	0	0	Not-determined	Genome-fragment	NA	NA	0	1	no viral genes detected
POLISHED_sample_pool_flye	contig_2935_polypolish	5488	No	NA	11	1	3	Low-quality	Genome-fragment	8.47	HMM-based (lower-bound)	0	1
POLISHED_sample_pool_flye	contig_4238_polypolish	655	No	NA	1	0	0	Not-determined	Genome-fragment	NA	NA	0	1	no viral genes detected
POLISHED_sample_pool_flye	contig_4434_polypolish	39394	No	NA	61	23	0	Medium-quality	Genome-fragment	79.96	AAI-based (high-confidence)	0	1
POLISHED_sample_pool_flye	contig_5154_polypolish	8117	No	NA	12	4	0	Low-quality	Genome-fragment	17.83	AAI-based (high-confidence)	0	1
POLISHED_sample_pool_flye	contig_7179_polypolish	13254	No	NA	24	11	0	Low-quality	Genome-fragment	42.58	AAI-based (high-confidence)	0	1
POLISHED_sample_pool_flye	contig_3339_polypolish	5032	No	NA	6	4	0	Low-quality	Genome-fragment	13.96	AAI-based (high-confidence)	0	1
POLISHED_sample_pool_flye	contig_4525_polypolish	6186	No	NA	14	0	0	Low-quality	Genome-fragment	17.75	AAI-based (high-confidence)	0	1	no viral genes detected
POLISHED_sample_pool_flye	contig_782_polypolish	9104	No	NA	11	1	1	Low-quality	Genome-fragment	6.12	HMM-based (lower-bound)	0	1.01
POLISHED_sample_pool_flye	contig_5175_polypolish	15392	No	NA	24	12	0	Low-quality	Genome-fragment	41.74	AAI-based (medium-confidence)	0	1
POLISHED_sample_pool_flye	contig_6755_polypolish	2451	No	NA	4	0	0	Low-quality	Genome-fragment	6.27	AAI-based (high-confidence)	0	1.01	no viral genes detected
POLISHED_sample_pool_flye	contig_3976_polypolish	6015	No	NA	7	3	0	High-quality	High-quality	98.6	AAI-based (high-confidence)	0	1
POLISHED_sample_pool_flye	contig_5142_polypolish	62725	No	NA	71	13	0	High-quality	High-quality	100	AAI-based (high-confidence)	0	1.35
POLISHED_sample_pool_flye	contig_6277_polypolish	6581	No	NA	8	1	0	Low-quality	Genome-fragment	10.28	HMM-based (lower-bound)	0	1
POLISHED_sample_pool_flye	contig_3312_polypolish	2274	No	NA	6	1	0	Low-quality	Genome-fragment	4.31	AAI-based (medium-confidence)	0	1
POLISHED_sample_pool_flye	contig_4346_polypolish	27996	No	NA	45	3	0	Medium-quality	Genome-fragment	66.67	AAI-based (high-confidence)	0	1
POLISHED_sample_pool_flye	contig_7117_polypolish	20510	No	NA	40	13	0	Low-quality	Genome-fragment	37.22	AAI-based (medium-confidence)	0	1
POLISHED_sample_pool_flye	contig_3385_polypolish	16722	No	NA	18	2	1	Low-quality	Genome-fragment	40.25	AAI-based (high-confidence)	0	1
POLISHED_sample_pool_flye	contig_4145_polypolish	12183	No	NA	16	1	1	Low-quality	Genome-fragment	27.15	AAI-based (medium-confidence)	0	1
POLISHED_sample_pool_flye	contig_6903_polypolish	50023	No	NA	71	34	0	High-quality	High-quality	100	AAI-based (high-confidence)	0	1.01
POLISHED_sample_pool_flye	contig_1564_polypolish	11707	No	NA	20	0	1	Low-quality	Genome-fragment	26.26	AAI-based (medium-confidence)	0	1	no viral genes detected
POLISHED_sample_pool_flye	contig_7211_polypolish	37720	No	NA	50	22	0	High-quality	High-quality	96.51	AAI-based (high-confidence)	0	1.01
POLISHED_sample_pool_flye	contig_4289_polypolish	41575	No	NA	76	15	2	High-quality	High-quality	100	AAI-based (high-confidence)	0	1
POLISHED_sample_pool_flye	contig_5322_polypolish	29879	No	NA	47	16	0	Medium-quality	Genome-fragment	84.51	AAI-based (medium-confidence)	0	1
POLISHED_sample_pool_flye	contig_4318_polypolish	2718	No	NA	2	0	1	Low-quality	Genome-fragment	1.52	AAI-based (medium-confidence)	0	1.01	no viral genes detected
POLISHED_sample_pool_flye	contig_4775_polypolish	57462	No	NA	90	30	1	High-quality	High-quality	91.57	AAI-based (medium-confidence)	0	1
POLISHED_sample_pool_flye	contig_5117_polypolish	40263	No	NA	51	11	0	High-quality	High-quality	98.05	AAI-based (medium-confidence)	0	1
POLISHED_sample_pool_flye	contig_5530_polypolish	51122	No	NA	64	18	1	Low-quality	Genome-fragment	30.79	AAI-based (medium-confidence)	0	1
POLISHED_sample_pool_flye	contig_1626_polypolish	11472	No	NA	13	5	0	High-quality	High-quality	99.97	AAI-based (medium-confidence)	0	1.01
POLISHED_sample_pool_flye	contig_7152_polypolish	8129	No	NA	11	7	0	Low-quality	Genome-fragment	37.07	AAI-based (high-confidence)	0	1
POLISHED_sample_pool_flye	contig_7416_polypolish	69146	No	NA	106	32	0	High-quality	High-quality	100	AAI-based (high-confidence)	0	1.26	contig >1.5x longer than expected genome length
POLISHED_sample_pool_flye	contig_4180_polypolish	11249	No	NA	18	2	2	Low-quality	Genome-fragment	23.99	AAI-based (high-confidence)	0	1
POLISHED_sample_pool_flye	contig_6606_polypolish	15095	No	NA	29	4	0	Low-quality	Genome-fragment	42.68	AAI-based (high-confidence)	0	1
POLISHED_sample_pool_flye	contig_1488_polypolish	2675	No	NA	2	0	1	Not-determined	Genome-fragment	NA	NA	0	1.07	no viral genes detected
POLISHED_sample_pool_flye	contig_4172_polypolish	35827	No	NA	67	13	2	High-quality	High-quality	93.67	AAI-based (high-confidence)	0	1
POLISHED_sample_pool_flye	contig_2745_polypolish	5408	No	NA	6	3	0	Medium-quality	Genome-fragment	83.18	AAI-based (high-confidence)	0	1.2
POLISHED_sample_pool_flye	contig_1743_polypolish	4479	No	NA	6	0	0	Not-determined	Genome-fragment	NA	NA	0	1	no viral genes detected
POLISHED_sample_pool_flye	contig_863_polypolish	5539	No	NA	10	0	1	Low-quality	Genome-fragment	18.12	AAI-based (medium-confidence)	0	1.06	no viral genes detected
POLISHED_sample_pool_flye	contig_516_polypolish	43105	No	NA	72	3	2	Low-quality	Genome-fragment	48.96	HMM-based (lower-bound)	0	1
POLISHED_sample_pool_flye	contig_4582_polypolish	6472	No	NA	8	4	0	High-quality	High-quality	95.55	AAI-based (high-confidence)	0	1
POLISHED_sample_pool_flye	contig_4453_polypolish	3909	No	NA	7	1	0	Low-quality	Genome-fragment	6.37	AAI-based (high-confidence)	0	1
POLISHED_sample_pool_flye	contig_1587_polypolish	4412	No	NA	7	3	0	Low-quality	Genome-fragment	12.45	AAI-based (medium-confidence)	0	1
POLISHED_sample_pool_flye	contig_599_polypolish	38032	No	NA	59	19	4	High-quality	High-quality	100	AAI-based (high-confidence)	0	1
POLISHED_sample_pool_flye	contig_1766_polypolish	32824	No	NA	59	52	0	High-quality	High-quality	100	AAI-based (high-confidence)	0	1.02
POLISHED_sample_pool_flye	contig_6280_polypolish	36415	No	NA	51	14	1	High-quality	High-quality	100	AAI-based (high-confidence)	0	1
POLISHED_sample_pool_flye	contig_270_polypolish	571	No	NA	1	1	0	Low-quality	Genome-fragment	0.47	HMM-based (lower-bound)	0	1
POLISHED_sample_pool_flye	contig_5251_polypolish	46955	No	NA	46	4	1	High-quality	High-quality	100	AAI-based (high-confidence)	0	1
POLISHED_sample_pool_flye	contig_3125_polypolish	9820	No	NA	17	2	0	Low-quality	Genome-fragment	24.37	AAI-based (high-confidence)	0	1
POLISHED_sample_pool_flye	contig_1430_polypolish	6688	No	NA	10	5	0	Low-quality	Genome-fragment	16.99	AAI-based (high-confidence)	0	1
POLISHED_sample_pool_flye	contig_2116_polypolish	4023	No	NA	5	3	0	Low-quality	Genome-fragment	10.01	AAI-based (high-confidence)	0	1
POLISHED_sample_pool_flye	contig_1644_polypolish	11560	No	NA	25	8	0	Low-quality	Genome-fragment	28.96	AAI-based (medium-confidence)	0	1.01
POLISHED_sample_pool_flye	contig_4895_polypolish	50033	No	NA	84	22	1	High-quality	High-quality	100	AAI-based (high-confidence)	0	1
POLISHED_sample_pool_flye	contig_3659_polypolish	53857	No	NA	88	22	0	Medium-quality	Genome-fragment	88.76	AAI-based (high-confidence)	0	1
POLISHED_sample_pool_flye	contig_4169_polypolish	32221	No	NA	45	14	0	Medium-quality	Genome-fragment	79.07	AAI-based (high-confidence)	0	1
POLISHED_sample_pool_flye	contig_1320_polypolish	18354	No	NA	26	3	0	Low-quality	Genome-fragment	4.58	AAI-based (high-confidence)	0	1
POLISHED_sample_pool_flye	contig_4340_polypolish	1002	No	NA	1	0	0	Not-determined	Genome-fragment	NA	NA	0	1	no viral genes detected
POLISHED_sample_pool_flye	contig_5737_polypolish	8554	No	NA	14	7	0	Low-quality	Genome-fragment	13.73	HMM-based (lower-bound)	0	1
POLISHED_sample_pool_flye	contig_7069_polypolish	10314	No	NA	14	1	0	Low-quality	Genome-fragment	7.48	AAI-based (high-confidence)	0	1
POLISHED_sample_pool_flye	contig_7331_polypolish	90652	No	NA	160	39	0	High-quality	High-quality	100	AAI-based (high-confidence)	0	1.36	contig >1.5x longer than expected genome length
POLISHED_sample_pool_flye	contig_1371_polypolish	56375	No	NA	79	14	3	High-quality	High-quality	99.55	AAI-based (high-confidence)	0	1
POLISHED_sample_pool_flye	contig_3846_polypolish	18738	Yes	16497	34	7	2	Low-quality	Genome-fragment	43.65	AAI-based (high-confidence)	11.96	1
POLISHED_sample_pool_flye	contig_5133_polypolish	45153	No	NA	69	16	1	High-quality	High-quality	100	AAI-based (high-confidence)	0	1.01
POLISHED_sample_pool_flye	contig_7191_polypolish	10028	No	NA	10	0	0	Not-determined	Genome-fragment	NA	NA	0	1.02	no viral genes detected
POLISHED_sample_pool_flye	contig_4606_polypolish	12657	No	NA	14	1	0	Low-quality	Genome-fragment	27.28	AAI-based (medium-confidence)	0	1
POLISHED_sample_pool_flye	contig_5100_polypolish	45051	No	NA	75	27	0	Medium-quality	Genome-fragment	87	HMM-based (lower-bound)	0	1.03
POLISHED_sample_pool_flye	contig_4782_polypolish	39236	No	NA	83	15	0	High-quality	High-quality	100	AAI-based (high-confidence)	0	1
POLISHED_sample_pool_flye	contig_4184_polypolish	25459	No	NA	48	16	0	Medium-quality	Genome-fragment	71.86	AAI-based (medium-confidence)	0	1
POLISHED_sample_pool_flye	contig_6631_polypolish	48507	No	NA	61	13	1	High-quality	High-quality	100	AAI-based (high-confidence)	0	1
POLISHED_sample_pool_flye	contig_5079_polypolish	5255	No	NA	6	2	0	Medium-quality	Genome-fragment	87.97	AAI-based (high-confidence)	0	1
POLISHED_sample_pool_flye	contig_7142_polypolish	4504	No	NA	5	4	0	Medium-quality	Genome-fragment	89.98	AAI-based (high-confidence)	0	1.03
POLISHED_sample_pool_flye	contig_173_polypolish	579	No	NA	2	0	0	Low-quality	Genome-fragment	1.72	AAI-based (high-confidence)	0	1	no viral genes detected
POLISHED_sample_pool_flye	contig_4398_polypolish	36601	No	NA	61	9	0	Medium-quality	Genome-fragment	68.83	HMM-based (lower-bound)	0	1
POLISHED_sample_pool_flye	contig_3548_polypolish	5689	No	NA	9	5	0	Complete	High-quality	100	DTR (high-confidence)	0	1.01
POLISHED_sample_pool_flye	contig_4591_polypolish	37788	No	NA	62	13	1	High-quality	High-quality	100	AAI-based (high-confidence)	0	1
POLISHED_sample_pool_flye	contig_4121_polypolish	5005	No	NA	11	0	3	Not-determined	Genome-fragment	NA	NA	0	1	no viral genes detected
POLISHED_sample_pool_flye	contig_1769_polypolish	17640	No	NA	44	39	0	Medium-quality	Genome-fragment	58.13	AAI-based (high-confidence)	0	1
POLISHED_sample_pool_flye	contig_4216_polypolish	3906	No	NA	7	2	0	Low-quality	Genome-fragment	9.33	AAI-based (high-confidence)	0	1
POLISHED_sample_pool_flye	contig_6819_polypolish	15492	No	NA	27	3	0	Low-quality	Genome-fragment	27.01	HMM-based (lower-bound)	0	1.27
POLISHED_sample_pool_flye	contig_3881_polypolish	16125	No	NA	23	11	0	Low-quality	Genome-fragment	43.42	AAI-based (high-confidence)	0	1
POLISHED_sample_pool_flye	contig_6300_polypolish	5527	No	NA	7	2	0	High-quality	High-quality	99.97	AAI-based (high-confidence)	0	1
POLISHED_sample_pool_flye	contig_2397_polypolish	5253	No	NA	9	0	1	Not-determined	Genome-fragment	NA	NA	0	1	no viral genes detected
POLISHED_sample_pool_flye	contig_6089_polypolish	13716	No	NA	31	9	0	Low-quality	Genome-fragment	24.86	AAI-based (medium-confidence)	0	1
POLISHED_sample_pool_flye	contig_3431_polypolish	2830	No	NA	6	5	0	Low-quality	Genome-fragment	9.33	AAI-based (high-confidence)	0	1
POLISHED_sample_pool_flye	contig_6391_polypolish	4292	No	NA	10	9	0	Low-quality	Genome-fragment	11.36	AAI-based (high-confidence)	0	1.01
POLISHED_sample_pool_flye	contig_2174_polypolish	11555	No	NA	10	0	3	Not-determined	Genome-fragment	NA	NA	0	1	no viral genes detected
POLISHED_sample_pool_flye	contig_7421_polypolish	58467	No	NA	81	18	1	High-quality	High-quality	97.59	AAI-based (high-confidence)	0	1
POLISHED_sample_pool_flye	contig_7407_polypolish	37933	No	NA	56	19	0	High-quality	High-quality	100	AAI-based (high-confidence)	0	1
POLISHED_sample_pool_flye	contig_3274_polypolish	15770	No	NA	36	3	0	Low-quality	Genome-fragment	37.74	AAI-based (high-confidence)	0	1
POLISHED_sample_pool_flye	contig_4967_polypolish	3752	No	NA	5	4	0	Low-quality	Genome-fragment	8.1	AAI-based (medium-confidence)	0	1.01
POLISHED_sample_pool_flye	contig_7132_polypolish	115034	No	NA	168	7	2	High-quality	High-quality	100	AAI-based (high-confidence)	0	1
POLISHED_sample_pool_flye	contig_4774_polypolish	26840	No	NA	42	17	0	Medium-quality	Genome-fragment	56.47	AAI-based (high-confidence)	0	1.03
POLISHED_sample_pool_flye	contig_6860_polypolish	4982	No	NA	9	3	0	Low-quality	Genome-fragment	6.92	HMM-based (lower-bound)	0	1
POLISHED_sample_pool_flye	contig_3066_polypolish	1079	No	NA	1	1	0	Low-quality	Genome-fragment	22.91	AAI-based (high-confidence)	0	1
POLISHED_sample_pool_flye	contig_4776_polypolish	20839	No	NA	35	8	0	Low-quality	Genome-fragment	46.01	AAI-based (high-confidence)	0	1
POLISHED_sample_pool_flye	contig_2956_polypolish	8949	No	NA	16	4	0	Low-quality	Genome-fragment	21.95	AAI-based (high-confidence)	0	1
POLISHED_sample_pool_flye	contig_3626_polypolish	38260	No	NA	64	15	1	High-quality	High-quality	96.99	AAI-based (high-confidence)	0	1
POLISHED_sample_pool_flye	contig_6763_polypolish	2500	No	NA	3	2	0	Low-quality	Genome-fragment	6.28	AAI-based (high-confidence)	0	1.01
POLISHED_sample_pool_flye	contig_3124_polypolish	10594	No	NA	24	2	0	Low-quality	Genome-fragment	21.65	AAI-based (high-confidence)	0	1
POLISHED_sample_pool_flye	contig_7125_polypolish	8429	No	NA	18	1	0	Low-quality	Genome-fragment	19.33	AAI-based (high-confidence)	0	1
POLISHED_sample_pool_flye	contig_7415_polypolish	5845	No	NA	9	3	0	High-quality	High-quality	99.14	AAI-based (high-confidence)	0	1
POLISHED_sample_pool_flye	contig_7247_polypolish	39290	No	NA	57	20	0	High-quality	High-quality	100	AAI-based (high-confidence)	0	1.01
POLISHED_sample_pool_flye	contig_2704_polypolish	37875	No	NA	56	9	1	Medium-quality	Genome-fragment	88.43	AAI-based (medium-confidence)	0	1
POLISHED_sample_pool_flye	contig_7298_polypolish	40654	No	NA	59	10	0	High-quality	High-quality	100	AAI-based (high-confidence)	0	1.01
POLISHED_sample_pool_flye	contig_5799_polypolish	37562	No	NA	30	6	1	Medium-quality	Genome-fragment	55.87	AAI-based (high-confidence)	0	1
POLISHED_sample_pool_flye	contig_2763_polypolish	6100	No	NA	6	0	2	Low-quality	Genome-fragment	10.82	AAI-based (medium-confidence)	0	1	no viral genes detected
POLISHED_sample_pool_flye	contig_897_polypolish	40774	No	NA	59	22	0	High-quality	High-quality	100	AAI-based (high-confidence)	0	1.01
POLISHED_sample_pool_flye	contig_5835_polypolish	36786	No	NA	62	17	1	High-quality	High-quality	100	AAI-based (medium-confidence)	0	1.01
POLISHED_sample_pool_flye	contig_1826_polypolish	60379	No	NA	107	23	0	High-quality	High-quality	100	AAI-based (high-confidence)	0	1.01
POLISHED_sample_pool_flye	contig_3883_polypolish	17731	No	NA	29	2	2	Low-quality	Genome-fragment	47.19	AAI-based (high-confidence)	0	1
POLISHED_sample_pool_flye	contig_2631_polypolish	55200	No	NA	97	21	1	High-quality	High-quality	100	AAI-based (high-confidence)	0	1.01
POLISHED_sample_pool_flye	contig_3848_polypolish	4600	No	NA	10	1	0	Low-quality	Genome-fragment	22.57	AAI-based (high-confidence)	0	1
POLISHED_sample_pool_flye	contig_5463_polypolish	6091	No	NA	10	0	0	Low-quality	Genome-fragment	6.54	AAI-based (high-confidence)	0	1	no viral genes detected
POLISHED_sample_pool_flye	contig_7157_polypolish	30693	No	NA	50	15	0	Medium-quality	Genome-fragment	89.43	AAI-based (high-confidence)	0	1
POLISHED_sample_pool_flye	contig_4540_polypolish	9390	No	NA	8	2	0	Low-quality	Genome-fragment	9.03	AAI-based (high-confidence)	0	1
POLISHED_sample_pool_flye	contig_5948_polypolish	15493	No	NA	34	3	0	Low-quality	Genome-fragment	39.06	AAI-based (high-confidence)	0	1
POLISHED_sample_pool_flye	contig_1878_polypolish	3548	No	NA	4	0	0	Not-determined	Genome-fragment	NA	NA	0	1	no viral genes detected
POLISHED_sample_pool_flye	contig_6620_polypolish	13115	No	NA	25	2	0	Low-quality	Genome-fragment	24.89	AAI-based (high-confidence)	0	1
POLISHED_sample_pool_flye	contig_4261_polypolish	44138	No	NA	72	15	0	High-quality	High-quality	95.64	AAI-based (high-confidence)	0	1
POLISHED_sample_pool_flye	contig_3129_polypolish	26628	No	NA	49	16	0	Medium-quality	Genome-fragment	56.24	AAI-based (high-confidence)	0	1
POLISHED_sample_pool_flye	contig_5888_polypolish	13952	No	NA	18	5	0	Low-quality	Genome-fragment	36.82	HMM-based (lower-bound)	0	1.01
POLISHED_sample_pool_flye	contig_4469_polypolish	46163	No	NA	74	12	0	High-quality	High-quality	100	AAI-based (high-confidence)	0	1
POLISHED_sample_pool_flye	contig_7346_polypolish	43554	No	NA	60	11	0	High-quality	High-quality	100	AAI-based (high-confidence)	0	1
POLISHED_sample_pool_flye	contig_4342_polypolish	841	No	NA	1	0	0	Low-quality	Genome-fragment	13.78	AAI-based (high-confidence)	0	1	no viral genes detected
POLISHED_sample_pool_flye	contig_7358_polypolish	46168	No	NA	57	6	0	High-quality	High-quality	92.91	AAI-based (medium-confidence)	0	1
POLISHED_sample_pool_flye	contig_4585_polypolish	4805	No	NA	7	2	0	Medium-quality	Genome-fragment	83.3	AAI-based (high-confidence)	0	1.02
POLISHED_sample_pool_flye	contig_7296_polypolish	64447	No	NA	76	13	1	High-quality	High-quality	95.82	AAI-based (high-confidence)	0	1.01
POLISHED_sample_pool_flye	contig_7275_polypolish	38538	No	NA	66	39	0	High-quality	High-quality	100	AAI-based (high-confidence)	0	1
POLISHED_sample_pool_flye	contig_391_polypolish	42821	Yes	30316	55	7	4	Medium-quality	Genome-fragment	67.95	AAI-based (high-confidence)	29.2	1.02
POLISHED_sample_pool_flye	contig_7392_polypolish	39762	No	NA	78	20	3	High-quality	High-quality	95.72	AAI-based (high-confidence)	0	1
POLISHED_sample_pool_flye	contig_5679_polypolish	10041	No	NA	11	6	0	Low-quality	Genome-fragment	26.93	AAI-based (high-confidence)	0	1
POLISHED_sample_pool_flye	contig_7400_polypolish	98708	No	NA	160	40	0	High-quality	High-quality	100	AAI-based (high-confidence)	0	2	high kmer_freq may indicate large duplication; contig >1.5x longer than expected genome length; low-confidence DTR
POLISHED_sample_pool_flye	contig_4576_polypolish	17082	No	NA	20	14	0	Low-quality	Genome-fragment	39.5	AAI-based (high-confidence)	0	1.01
POLISHED_sample_pool_flye	contig_4426_polypolish	37295	No	NA	53	7	1	Low-quality	Genome-fragment	39.67	AAI-based (high-confidence)	0	1.01
POLISHED_sample_pool_flye	contig_2042_polypolish	2845	No	NA	2	1	0	Medium-quality	Genome-fragment	63.12	AAI-based (high-confidence)	0	1.1
POLISHED_sample_pool_flye	contig_583_polypolish	34531	No	NA	51	3	2	Medium-quality	Genome-fragment	80.62	AAI-based (medium-confidence)	0	1
POLISHED_sample_pool_flye	contig_3942_polypolish	10218	No	NA	16	10	0	Low-quality	Genome-fragment	21.9	AAI-based (high-confidence)	0	1.01
POLISHED_sample_pool_flye	contig_7241_polypolish	34427	No	NA	47	19	0	High-quality	High-quality	97	AAI-based (high-confidence)	0	1
POLISHED_sample_pool_flye	contig_2341_polypolish	6413	No	NA	17	1	0	Low-quality	Genome-fragment	14.7	AAI-based (medium-confidence)	0	1
POLISHED_sample_pool_flye	contig_1667_polypolish	4516	No	NA	10	0	0	Not-determined	Genome-fragment	NA	NA	0	1	no viral genes detected
POLISHED_sample_pool_flye	contig_7124_polypolish	5816	No	NA	9	5	0	Low-quality	Genome-fragment	9.45	AAI-based (high-confidence)	0	1
POLISHED_sample_pool_flye	contig_7390_polypolish	46826	No	NA	72	12	1	Low-quality	Genome-fragment	42.98	AAI-based (high-confidence)	0	1
POLISHED_sample_pool_flye	contig_4040_polypolish	9671	No	NA	17	2	0	Low-quality	Genome-fragment	31.58	AAI-based (high-confidence)	0	1
POLISHED_sample_pool_flye	contig_6387_polypolish	8914	No	NA	19	1	0	Low-quality	Genome-fragment	5.4	HMM-based (lower-bound)	0	1
POLISHED_sample_pool_flye	contig_3748_polypolish	44299	No	NA	82	25	1	High-quality	High-quality	99.59	AAI-based (high-confidence)	0	1
POLISHED_sample_pool_flye	contig_3326_polypolish	37135	No	NA	68	24	2	High-quality	High-quality	93.6	AAI-based (high-confidence)	0	1
POLISHED_sample_pool_flye	contig_1642_polypolish	20962	No	NA	30	8	0	Medium-quality	Genome-fragment	55.87	AAI-based (high-confidence)	0	1
POLISHED_sample_pool_flye	contig_1298_polypolish	7100	No	NA	11	3	0	High-quality	High-quality	100	AAI-based (high-confidence)	0	1.35
POLISHED_sample_pool_flye	contig_3630_polypolish	2535	No	NA	4	0	0	Not-determined	Genome-fragment	NA	NA	0	1.01	no viral genes detected
POLISHED_sample_pool_flye	contig_1451_polypolish	543	No	NA	1	0	0	Not-determined	Genome-fragment	NA	NA	0	1	no viral genes detected
POLISHED_sample_pool_flye	contig_5462_polypolish	90385	No	NA	82	12	0	High-quality	High-quality	97.01	AAI-based (high-confidence)	0	1
POLISHED_sample_pool_flye	contig_5250_polypolish	2799	No	NA	3	0	2	Low-quality	Genome-fragment	5.59	AAI-based (medium-confidence)	0	1	no viral genes detected
POLISHED_sample_pool_flye	contig_3475_polypolish	33293	No	NA	40	10	2	Medium-quality	Genome-fragment	60.14	HMM-based (lower-bound)	0	1
POLISHED_sample_pool_flye	contig_6344_polypolish	3027	No	NA	7	0	0	Not-determined	Genome-fragment	NA	NA	0	1	no viral genes detected
POLISHED_sample_pool_flye	contig_6870_polypolish	13236	No	NA	23	12	0	Low-quality	Genome-fragment	33.25	AAI-based (high-confidence)	0	1
POLISHED_sample_pool_flye	contig_6752_polypolish	39011	No	NA	54	20	1	High-quality	High-quality	99.99	AAI-based (high-confidence)	0	1
POLISHED_sample_pool_flye	contig_6484_polypolish	18370	No	NA	27	6	0	Low-quality	Genome-fragment	46.06	AAI-based (high-confidence)	0	1
POLISHED_sample_pool_flye	contig_794_polypolish	8327	No	NA	9	0	3	Not-determined	Genome-fragment	NA	NA	0	1.01	no viral genes detected
POLISHED_sample_pool_flye	contig_3625_polypolish	4008	No	NA	8	2	0	Low-quality	Genome-fragment	10.02	AAI-based (high-confidence)	0	1
POLISHED_sample_pool_flye	contig_896_polypolish	26699	No	NA	32	13	0	Medium-quality	Genome-fragment	67.74	AAI-based (high-confidence)	0	1
POLISHED_sample_pool_flye	contig_5078_polypolish	6007	No	NA	9	2	0	High-quality	High-quality	100	AAI-based (high-confidence)	0	1
POLISHED_sample_pool_flye	contig_1458_polypolish	2636	No	NA	3	1	0	Low-quality	Genome-fragment	38.6	AAI-based (high-confidence)	0	1
POLISHED_sample_pool_flye	contig_3950_polypolish	5154	No	NA	5	1	0	Low-quality	Genome-fragment	9.23	AAI-based (high-confidence)	0	1
POLISHED_sample_pool_flye	contig_4325_polypolish	21934	No	NA	36	11	0	Low-quality	Genome-fragment	40.96	AAI-based (high-confidence)	0	1
POLISHED_sample_pool_flye	contig_4156_polypolish	30315	No	NA	55	8	0	Medium-quality	Genome-fragment	59.81	AAI-based (high-confidence)	0	1
POLISHED_sample_pool_flye	contig_1567_polypolish	22872	No	NA	40	6	2	Medium-quality	Genome-fragment	54.45	AAI-based (medium-confidence)	0	1
POLISHED_sample_pool_flye	contig_3196_polypolish	3013	No	NA	1	0	0	Low-quality	Genome-fragment	5.97	AAI-based (high-confidence)	0	1	no viral genes detected
POLISHED_sample_pool_flye	contig_4657_polypolish	26968	No	NA	37	1	0	Low-quality	Genome-fragment	47.3	AAI-based (high-confidence)	0	1
POLISHED_sample_pool_flye	contig_7340_polypolish	39363	No	NA	56	24	3	High-quality	High-quality	90.09	AAI-based (high-confidence)	0	1
POLISHED_sample_pool_flye	contig_7184_polypolish	32553	No	NA	52	18	1	High-quality	High-quality	100	AAI-based (high-confidence)	0	1
POLISHED_sample_pool_flye	contig_1972_polypolish	9106	No	NA	14	1	2	Low-quality	Genome-fragment	22.57	AAI-based (high-confidence)	0	1
POLISHED_sample_pool_flye	contig_7403_polypolish	118323	No	NA	166	29	2	High-quality	High-quality	100	AAI-based (high-confidence)	0	1
POLISHED_sample_pool_flye	contig_1229_polypolish	62408	No	NA	96	31	0	High-quality	High-quality	100	AAI-based (high-confidence)	0	1
POLISHED_sample_pool_flye	contig_4725_polypolish	11454	No	NA	18	12	0	Low-quality	Genome-fragment	18.69	AAI-based (high-confidence)	0	1
POLISHED_sample_pool_flye	contig_1397_polypolish	5275	No	NA	6	0	1	Low-quality	Genome-fragment	11.47	AAI-based (high-confidence)	0	1	no viral genes detected
POLISHED_sample_pool_flye	contig_527_polypolish	394722	No	NA	510	32	9	High-quality	High-quality	98.44	AAI-based (high-confidence)	0	1.01
POLISHED_sample_pool_flye	contig_4699_polypolish	2639	No	NA	5	0	0	Low-quality	Genome-fragment	7.61	AAI-based (high-confidence)	0	1	no viral genes detected
POLISHED_sample_pool_flye	contig_4364_polypolish	28578	No	NA	49	13	1	Medium-quality	Genome-fragment	83.37	AAI-based (high-confidence)	0	1
POLISHED_sample_pool_flye	contig_5733_polypolish	8218	No	NA	11	5	0	Low-quality	Genome-fragment	13.32	HMM-based (lower-bound)	0	1
POLISHED_sample_pool_flye	contig_1630_polypolish	92542	No	NA	159	42	0	High-quality	High-quality	100	AAI-based (high-confidence)	0	1
POLISHED_sample_pool_flye	contig_5791_polypolish	3150	No	NA	10	1	0	Low-quality	Genome-fragment	3.48	HMM-based (lower-bound)	0	1
POLISHED_sample_pool_flye	contig_4539_polypolish	99505	No	NA	99	12	1	High-quality	High-quality	99.42	AAI-based (high-confidence)	0	1
POLISHED_sample_pool_flye	contig_4963_polypolish	6639	No	NA	14	1	0	Low-quality	Genome-fragment	11.99	AAI-based (high-confidence)	0	1
POLISHED_sample_pool_flye	contig_3035_polypolish	3839	No	NA	5	0	1	Low-quality	Genome-fragment	1.9	AAI-based (medium-confidence)	0	1	no viral genes detected
POLISHED_sample_pool_flye	contig_5464_polypolish	5464	No	NA	10	0	0	Low-quality	Genome-fragment	5.87	AAI-based (high-confidence)	0	1	no viral genes detected
POLISHED_sample_pool_flye	contig_3550_polypolish	2725	No	NA	5	2	0	Low-quality	Genome-fragment	6.01	AAI-based (high-confidence)	0	1.01
POLISHED_sample_pool_flye	contig_2089_polypolish	11318	No	NA	24	3	1	Low-quality	Genome-fragment	29.96	AAI-based (high-confidence)	0	1
POLISHED_sample_pool_flye	contig_4702_polypolish	34911	No	NA	55	23	1	High-quality	High-quality	100	AAI-based (medium-confidence)	0	1
POLISHED_sample_pool_flye	contig_7259_polypolish	57163	No	NA	77	12	2	High-quality	High-quality	97.92	AAI-based (high-confidence)	0	1
POLISHED_sample_pool_flye	contig_3617_polypolish	29359	No	NA	56	1	0	Medium-quality	Genome-fragment	67.3	AAI-based (high-confidence)	0	1
POLISHED_sample_pool_flye	contig_2740_polypolish	41589	No	NA	50	6	2	Medium-quality	Genome-fragment	54.14	HMM-based (lower-bound)	0	1
POLISHED_sample_pool_flye	contig_3655_polypolish	40508	No	NA	66	19	0	High-quality	High-quality	100	AAI-based (high-confidence)	0	1
POLISHED_sample_pool_flye	contig_3620_polypolish	37359	No	NA	66	16	0	High-quality	High-quality	94.68	AAI-based (high-confidence)	0	1
POLISHED_sample_pool_flye	contig_5979_polypolish	6881	No	NA	13	8	0	Low-quality	Genome-fragment	19.1	AAI-based (high-confidence)	0	1
POLISHED_sample_pool_flye	contig_1947_polypolish	32648	No	NA	50	15	0	Medium-quality	Genome-fragment	81.47	AAI-based (high-confidence)	0	1
POLISHED_sample_pool_flye	contig_1779_polypolish	24406	No	NA	49	46	0	Medium-quality	Genome-fragment	80.49	AAI-based (high-confidence)	0	1
POLISHED_sample_pool_flye	contig_2016_polypolish	6202	No	NA	9	8	0	Low-quality	Genome-fragment	11.5	HMM-based (lower-bound)	0	1.01
POLISHED_sample_pool_flye	contig_5173_polypolish	15928	No	NA	20	11	0	Low-quality	Genome-fragment	41.77	AAI-based (high-confidence)	0	1
POLISHED_sample_pool_flye	contig_3613_polypolish	53174	No	NA	89	22	0	High-quality	High-quality	100	AAI-based (high-confidence)	0	1
POLISHED_sample_pool_flye	contig_4995_polypolish	179252	No	NA	221	37	14	High-quality	High-quality	100	AAI-based (high-confidence)	0	1
POLISHED_sample_pool_flye	contig_6353_polypolish	14166	No	NA	21	11	0	Low-quality	Genome-fragment	40.41	AAI-based (high-confidence)	0	1
POLISHED_sample_pool_flye	contig_1908_polypolish	25378	No	NA	38	19	0	Medium-quality	Genome-fragment	55.33	AAI-based (high-confidence)	0	1
POLISHED_sample_pool_flye	contig_3790_polypolish	3127	No	NA	5	5	0	Low-quality	Genome-fragment	7.66	AAI-based (high-confidence)	0	1
POLISHED_sample_pool_flye	contig_6218_polypolish	22536	No	NA	39	13	0	Medium-quality	Genome-fragment	69.9	AAI-based (high-confidence)	0	1
POLISHED_sample_pool_flye	contig_1778_polypolish	745	No	NA	2	2	0	Low-quality	Genome-fragment	2.29	HMM-based (lower-bound)	0	1.24
POLISHED_sample_pool_flye	contig_7398_polypolish	45777	No	NA	72	16	1	High-quality	High-quality	95.69	AAI-based (medium-confidence)	0	1
POLISHED_sample_pool_flye	contig_6318_polypolish	2305	No	NA	4	2	0	Low-quality	Genome-fragment	5.97	AAI-based (high-confidence)	0	1
POLISHED_sample_pool_flye	contig_5949_polypolish	14333	No	NA	18	4	0	Low-quality	Genome-fragment	36.69	AAI-based (high-confidence)	0	1
POLISHED_sample_pool_flye	contig_7320_polypolish	39403	No	NA	49	6	1	High-quality	High-quality	100	AAI-based (medium-confidence)	0	1
POLISHED_sample_pool_flye	contig_2561_polypolish	40013	No	NA	71	17	1	High-quality	High-quality	99.63	AAI-based (high-confidence)	0	1
POLISHED_sample_pool_flye	contig_4462_polypolish	16552	No	NA	19	0	2	Low-quality	Genome-fragment	27.12	AAI-based (medium-confidence)	0	1	no viral genes detected
POLISHED_sample_pool_flye	contig_1453_polypolish	735	No	NA	2	0	0	Low-quality	Genome-fragment	11.01	AAI-based (high-confidence)	0	1	no viral genes detected
POLISHED_sample_pool_flye	contig_6131_polypolish	55031	No	NA	78	14	0	High-quality	High-quality	100	AAI-based (high-confidence)	0	1.03
POLISHED_sample_pool_flye	contig_2168_polypolish	2554	No	NA	4	2	0	Low-quality	Genome-fragment	5.26	AAI-based (high-confidence)	0	1
POLISHED_sample_pool_flye	contig_5046_polypolish	184157	No	NA	232	29	5	High-quality	High-quality	100	AAI-based (high-confidence)	0	1
POLISHED_sample_pool_flye	contig_7299_polypolish	25085	No	NA	42	4	1	Low-quality	Genome-fragment	37.3	AAI-based (high-confidence)	0	1
POLISHED_sample_pool_flye	contig_5519_polypolish	16693	No	NA	20	7	0	High-quality	High-quality	100	AAI-based (high-confidence)	0	1
POLISHED_sample_pool_flye	contig_6829_polypolish	21244	No	NA	36	7	0	Low-quality	Genome-fragment	35.89	AAI-based (high-confidence)	0	1
POLISHED_sample_pool_flye	contig_7096_polypolish	16675	No	NA	20	6	0	Low-quality	Genome-fragment	22.93	AAI-based (medium-confidence)	0	1
POLISHED_sample_pool_flye	contig_6575_polypolish	2545	No	NA	5	1	0	Low-quality	Genome-fragment	4.35	HMM-based (lower-bound)	0	1.01
POLISHED_sample_pool_flye	contig_3065_polypolish	4803	No	NA	8	7	0	High-quality	High-quality	99.05	AAI-based (high-confidence)	0	1
POLISHED_sample_pool_flye	contig_1408_polypolish	56666	No	NA	71	15	4	High-quality	High-quality	98.7	AAI-based (high-confidence)	0	1
POLISHED_sample_pool_flye	contig_6187_polypolish	4479	No	NA	4	0	0	Not-determined	Genome-fragment	NA	NA	0	1.03	no viral genes detected
POLISHED_sample_pool_flye	contig_6327_polypolish	34389	No	NA	56	20	1	High-quality	High-quality	95.89	AAI-based (high-confidence)	0	1
POLISHED_sample_pool_flye	contig_6910_polypolish	16228	No	NA	17	8	0	Medium-quality	Genome-fragment	79.44	AAI-based (high-confidence)	0	1
POLISHED_sample_pool_flye	contig_4885_polypolish	22247	No	NA	36	15	1	Medium-quality	Genome-fragment	63.6	AAI-based (medium-confidence)	0	1
POLISHED_sample_pool_flye	contig_2349_polypolish	6891	No	NA	15	0	1	Not-determined	Genome-fragment	NA	NA	0	1	no viral genes detected
POLISHED_sample_pool_flye	contig_5702_polypolish	41554	No	NA	63	20	1	High-quality	High-quality	100	AAI-based (high-confidence)	0	1
POLISHED_sample_pool_flye	contig_7380_polypolish	40405	No	NA	73	24	1	Medium-quality	Genome-fragment	87.16	AAI-based (high-confidence)	0	1
POLISHED_sample_pool_flye	contig_4305_polypolish	39033	No	NA	74	18	1	High-quality	High-quality	100	AAI-based (high-confidence)	0	1
POLISHED_sample_pool_flye	contig_4660_polypolish	20392	No	NA	26	8	0	High-quality	High-quality	100	AAI-based (medium-confidence)	0	1.01
POLISHED_sample_pool_flye	contig_3788_polypolish	6568	No	NA	13	4	0	Low-quality	Genome-fragment	16.29	AAI-based (high-confidence)	0	1
POLISHED_sample_pool_flye	contig_5341_polypolish	12348	No	NA	22	5	0	Low-quality	Genome-fragment	32.29	AAI-based (high-confidence)	0	1
POLISHED_sample_pool_flye	contig_5813_polypolish	3372	No	NA	4	1	0	Medium-quality	Genome-fragment	53.57	AAI-based (high-confidence)	0	1.45
POLISHED_sample_pool_flye	contig_4891_polypolish	14331	No	NA	21	0	0	Low-quality	Genome-fragment	39.34	AAI-based (medium-confidence)	0	1	no viral genes detected
POLISHED_sample_pool_flye	contig_1418_polypolish	3522	No	NA	6	0	2	Low-quality	Genome-fragment	8.22	AAI-based (high-confidence)	0	1	no viral genes detected
POLISHED_sample_pool_flye	contig_3871_polypolish	9231	No	NA	16	2	0	Low-quality	Genome-fragment	20.87	AAI-based (high-confidence)	0	1
POLISHED_sample_pool_flye	contig_7203_polypolish	38170	No	NA	60	3	7	Low-quality	Genome-fragment	37.01	HMM-based (lower-bound)	0	1
POLISHED_sample_pool_flye	contig_1583_polypolish	2769	No	NA	4	0	0	Low-quality	Genome-fragment	1.99	AAI-based (high-confidence)	0	1	no viral genes detected
POLISHED_sample_pool_flye	contig_1893_polypolish	5727	Yes	4191	6	1	1	Low-quality	Genome-fragment	5.51	AAI-based (medium-confidence)	26.82	1
POLISHED_sample_pool_flye	contig_1870_polypolish	4347	No	NA	9	2	0	Low-quality	Genome-fragment	12.06	AAI-based (high-confidence)	0	1
POLISHED_sample_pool_flye	contig_1554_polypolish	1324	No	NA	1	1	0	Low-quality	Genome-fragment	20.79	AAI-based (high-confidence)	0	1
POLISHED_sample_pool_flye	contig_2088_polypolish	12154	No	NA	21	3	0	Low-quality	Genome-fragment	32.17	AAI-based (high-confidence)	0	1
POLISHED_sample_pool_flye	contig_7370_polypolish	18511	No	NA	22	10	0	Medium-quality	Genome-fragment	51.5	AAI-based (high-confidence)	0	1.01
POLISHED_sample_pool_flye	contig_1293_polypolish	145445	No	NA	157	19	3	High-quality	High-quality	96.34	AAI-based (high-confidence)	0	1.01
POLISHED_sample_pool_flye	contig_7408_polypolish	40346	No	NA	57	15	1	High-quality	High-quality	100	AAI-based (medium-confidence)	0	1.02
POLISHED_sample_pool_flye	contig_1994_polypolish	44617	No	NA	66	22	0	High-quality	High-quality	94.57	AAI-based (high-confidence)	0	1
POLISHED_sample_pool_flye	contig_5141_polypolish	12797	No	NA	18	3	0	Low-quality	Genome-fragment	28.41	AAI-based (high-confidence)	0	1
POLISHED_sample_pool_flye	contig_7051_polypolish	15719	Yes	9152	17	5	2	Low-quality	Genome-fragment	21.37	AAI-based (medium-confidence)	41.78	1
POLISHED_sample_pool_flye	contig_7292_polypolish	53585	No	NA	67	12	2	High-quality	High-quality	100	AAI-based (high-confidence)	0	1
POLISHED_sample_pool_flye	contig_246_polypolish	4926	No	NA	7	2	0	Low-quality	Genome-fragment	7.47	HMM-based (lower-bound)	0	1
POLISHED_sample_pool_flye	contig_2342_polypolish	7558	No	NA	13	5	0	Low-quality	Genome-fragment	17.57	AAI-based (high-confidence)	0	1
POLISHED_sample_pool_flye	contig_5113_polypolish	19764	No	NA	28	4	1	Low-quality	Genome-fragment	28.19	HMM-based (lower-bound)	0	1
POLISHED_sample_pool_flye	contig_5606_polypolish	21861	No	NA	40	7	0	Low-quality	Genome-fragment	37.97	AAI-based (medium-confidence)	0	1.01
POLISHED_sample_pool_flye	contig_4623_polypolish	9852	No	NA	30	0	0	Low-quality	Genome-fragment	5.73	AAI-based (high-confidence)	0	1	no viral genes detected
POLISHED_sample_pool_flye	contig_2485_polypolish	35812	No	NA	51	13	0	Medium-quality	Genome-fragment	69.95	HMM-based (lower-bound)	0	1
POLISHED_sample_pool_flye	contig_4837_polypolish	39245	No	NA	63	4	0	High-quality	High-quality	99.42	AAI-based (high-confidence)	0	1.02
POLISHED_sample_pool_flye	contig_6724_polypolish	4919	No	NA	8	5	0	Low-quality	Genome-fragment	12.44	AAI-based (high-confidence)	0	1
POLISHED_sample_pool_flye	contig_4268_polypolish	84477	No	NA	156	36	0	High-quality	High-quality	100	AAI-based (high-confidence)	0	1.97	high kmer_freq may indicate large duplication; contig >1.5x longer than expected genome length
POLISHED_sample_pool_flye	contig_4365_polypolish	9149	No	NA	15	0	1	Not-determined	Genome-fragment	NA	NA	0	1	no viral genes detected
POLISHED_sample_pool_flye	contig_5210_polypolish	3139	No	NA	5	0	0	Not-determined	Genome-fragment	NA	NA	0	1.04	no viral genes detected
POLISHED_sample_pool_flye	contig_3828_polypolish	79070	No	NA	121	27	4	High-quality	High-quality	98.12	AAI-based (high-confidence)	0	1
POLISHED_sample_pool_flye	contig_6674_polypolish	15712	No	NA	28	2	1	Low-quality	Genome-fragment	36.41	AAI-based (medium-confidence)	0	1
POLISHED_sample_pool_flye	contig_4616_polypolish	36664	No	NA	40	7	4	Medium-quality	Genome-fragment	85.6	AAI-based (medium-confidence)	0	1
POLISHED_sample_pool_flye	contig_4097_polypolish	20175	No	NA	40	9	0	Low-quality	Genome-fragment	47.72	AAI-based (high-confidence)	0	1
POLISHED_sample_pool_flye	contig_1867_polypolish	36520	No	NA	45	11	1	High-quality	High-quality	100	AAI-based (high-confidence)	0	1
POLISHED_sample_pool_flye	contig_4719_polypolish	18917	No	NA	45	35	0	Medium-quality	Genome-fragment	62.3	AAI-based (high-confidence)	0	1
POLISHED_sample_pool_flye	contig_5116_polypolish	42164	No	NA	65	23	0	High-quality	High-quality	92.91	AAI-based (medium-confidence)	0	1
POLISHED_sample_pool_flye	contig_3161_polypolish	2791	No	NA	3	0	0	Low-quality	Genome-fragment	4.53	AAI-based (high-confidence)	0	1.04	no viral genes detected
POLISHED_sample_pool_flye	contig_5664_polypolish	3653	No	NA	5	0	2	Low-quality	Genome-fragment	4.16	AAI-based (high-confidence)	0	1	no viral genes detected
POLISHED_sample_pool_flye	contig_4190_polypolish	49627	No	NA	72	21	0	High-quality	High-quality	100	AAI-based (high-confidence)	0	1
POLISHED_sample_pool_flye	contig_5782_polypolish	39556	No	NA	82	18	0	High-quality	High-quality	100	AAI-based (medium-confidence)	0	1
POLISHED_sample_pool_flye	contig_5940_polypolish	6103	No	NA	13	1	0	Low-quality	Genome-fragment	2.96	HMM-based (lower-bound)	0	1
POLISHED_sample_pool_flye	contig_5127_polypolish	27630	No	NA	40	14	0	Low-quality	Genome-fragment	49.51	AAI-based (high-confidence)	0	1.01
POLISHED_sample_pool_flye	contig_3449_polypolish	37124	No	NA	55	18	1	High-quality	High-quality	96.33	AAI-based (high-confidence)	0	1
POLISHED_sample_pool_flye	contig_7319_polypolish	34258	No	NA	53	13	0	High-quality	High-quality	100	AAI-based (high-confidence)	0	1
POLISHED_sample_pool_flye	contig_5243_polypolish	5674	No	NA	8	4	0	Low-quality	Genome-fragment	42.76	AAI-based (high-confidence)	0	1.01
POLISHED_sample_pool_flye	contig_7262_polypolish	63172	No	NA	63	5	0	High-quality	High-quality	100	AAI-based (high-confidence)	0	1
POLISHED_sample_pool_flye	contig_1401_polypolish	10366	No	NA	3	0	0	Low-quality	Genome-fragment	24.2	AAI-based (high-confidence)	0	1	no viral genes detected
POLISHED_sample_pool_flye	contig_5440_polypolish	5397	No	NA	13	1	0	Low-quality	Genome-fragment	2.62	HMM-based (lower-bound)	0	1
POLISHED_sample_pool_flye	contig_2691_polypolish	3140	No	NA	3	0	1	Not-determined	Genome-fragment	NA	NA	0	1.01	no viral genes detected
POLISHED_sample_pool_flye	contig_3090_polypolish	5043	No	NA	13	0	0	Low-quality	Genome-fragment	9.42	AAI-based (high-confidence)	0	1	no viral genes detected
POLISHED_sample_pool_flye	contig_7389_polypolish	33892	No	NA	37	5	2	High-quality	High-quality	100	AAI-based (high-confidence)	0	1
POLISHED_sample_pool_flye	contig_7347_polypolish	70271	No	NA	104	15	5	Medium-quality	Genome-fragment	89.59	AAI-based (high-confidence)	0	1.02
POLISHED_sample_pool_flye	contig_4302_polypolish	5700	No	NA	7	3	0	Low-quality	Genome-fragment	33.65	AAI-based (high-confidence)	0	1
POLISHED_sample_pool_flye	contig_836_polypolish	4360	No	NA	2	0	0	Not-determined	Genome-fragment	NA	NA	0	1	no viral genes detected
POLISHED_sample_pool_flye	contig_7414_polypolish	40438	No	NA	60	18	0	High-quality	High-quality	99.62	AAI-based (high-confidence)	0	1
POLISHED_sample_pool_flye	contig_3792_polypolish	29641	No	NA	54	16	1	Medium-quality	Genome-fragment	72.89	AAI-based (high-confidence)	0	1
POLISHED_sample_pool_flye	contig_2094_polypolish	7987	No	NA	8	4	0	Low-quality	Genome-fragment	20.2	AAI-based (high-confidence)	0	1
POLISHED_sample_pool_flye	contig_7355_polypolish	47466	No	NA	72	26	1	High-quality	High-quality	100	AAI-based (high-confidence)	0	1
POLISHED_sample_pool_flye	contig_7356_polypolish	143301	No	NA	198	31	4	High-quality	High-quality	100	AAI-based (medium-confidence)	0	1
POLISHED_sample_pool_flye	contig_992_polypolish	32977	No	NA	59	12	1	Low-quality	Genome-fragment	43.09	HMM-based (lower-bound)	0	1
POLISHED_sample_pool_flye	contig_7054_polypolish	31461	No	NA	48	9	0	Medium-quality	Genome-fragment	81.9	AAI-based (high-confidence)	0	1
POLISHED_sample_pool_flye	contig_6814_polypolish	7159	No	NA	4	0	0	Low-quality	Genome-fragment	10.88	AAI-based (high-confidence)	0	1	no viral genes detected
POLISHED_sample_pool_flye	contig_6298_polypolish	7371	No	NA	8	0	5	Not-determined	Genome-fragment	NA	NA	0	1	no viral genes detected
POLISHED_sample_pool_flye	contig_3470_polypolish	39656	No	NA	59	17	0	High-quality	High-quality	100	AAI-based (high-confidence)	0	1.01
POLISHED_sample_pool_flye	contig_3004_polypolish	2250	No	NA	3	2	0	Low-quality	Genome-fragment	5.63	AAI-based (high-confidence)	0	1
POLISHED_sample_pool_flye	contig_3219_polypolish	34006	No	NA	46	14	0	Medium-quality	Genome-fragment	60.96	HMM-based (lower-bound)	0	1
POLISHED_sample_pool_flye	contig_526_polypolish	27955	No	NA	31	0	1	Low-quality	Genome-fragment	6.97	AAI-based (high-confidence)	0	1.17	no viral genes detected
POLISHED_sample_pool_flye	contig_7393_polypolish	35541	No	NA	57	14	1	High-quality	High-quality	99.52	AAI-based (high-confidence)	0	1
POLISHED_sample_pool_flye	contig_1429_polypolish	7940	No	NA	16	8	0	Low-quality	Genome-fragment	19.58	AAI-based (high-confidence)	0	1
POLISHED_sample_pool_flye	contig_5687_polypolish	7130	No	NA	12	0	0	Not-determined	Genome-fragment	NA	NA	0	1	no viral genes detected
POLISHED_sample_pool_flye	contig_2555_polypolish	3055	No	NA	3	0	1	Low-quality	Genome-fragment	6.47	AAI-based (medium-confidence)	0	1	no viral genes detected
POLISHED_sample_pool_flye	contig_4835_polypolish	6995	No	NA	8	0	3	Not-determined	Genome-fragment	NA	NA	0	1	no viral genes detected
POLISHED_sample_pool_flye	contig_6469_polypolish	10844	No	NA	18	11	0	Low-quality	Genome-fragment	20.25	AAI-based (high-confidence)	0	1
POLISHED_sample_pool_flye	contig_3866_polypolish	11833	No	NA	19	12	0	Low-quality	Genome-fragment	26	AAI-based (high-confidence)	0	1
POLISHED_sample_pool_flye	contig_4164_polypolish	22023	No	NA	40	6	1	Medium-quality	Genome-fragment	56.68	AAI-based (medium-confidence)	0	1
POLISHED_sample_pool_flye	contig_1590_polypolish	33609	No	NA	60	14	0	High-quality	High-quality	99.32	AAI-based (high-confidence)	0	1
POLISHED_sample_pool_flye	contig_5532_polypolish	5389	No	NA	6	3	0	Low-quality	Genome-fragment	14.75	AAI-based (high-confidence)	0	1
POLISHED_sample_pool_flye	contig_7119_polypolish	81884	No	NA	129	28	5	High-quality	High-quality	100	AAI-based (high-confidence)	0	1
POLISHED_sample_pool_flye	contig_7324_polypolish	90574	No	NA	114	58	0	High-quality	High-quality	100	AAI-based (high-confidence)	0	2.01	high kmer_freq may indicate large duplication; contig >1.5x longer than expected genome length; low-confidence DTR
POLISHED_sample_pool_flye	contig_5089_polypolish	32644	No	NA	53	18	2	High-quality	High-quality	97.73	AAI-based (high-confidence)	0	1
POLISHED_sample_pool_flye	contig_3612_polypolish	6203	No	NA	7	1	0	Low-quality	Genome-fragment	15.74	AAI-based (high-confidence)	0	1.05
POLISHED_sample_pool_flye	contig_4400_polypolish	49856	No	NA	67	21	0	High-quality	High-quality	100	AAI-based (high-confidence)	0	1
POLISHED_sample_pool_flye	contig_7113_polypolish	54285	No	NA	84	29	0	High-quality	High-quality	100	AAI-based (high-confidence)	0	1
POLISHED_sample_pool_flye	contig_4290_polypolish	40619	No	NA	59	26	1	Medium-quality	Genome-fragment	89.89	AAI-based (high-confidence)	0	1
POLISHED_sample_pool_flye	contig_7245_polypolish	44132	No	NA	75	14	0	High-quality	High-quality	99.71	AAI-based (high-confidence)	0	1
POLISHED_sample_pool_flye	contig_698_polypolish	7780	No	NA	7	1	0	Low-quality	Genome-fragment	5.23	HMM-based (lower-bound)	0	1.02
POLISHED_sample_pool_flye	contig_3236_polypolish	15294	No	NA	20	2	1	Low-quality	Genome-fragment	33.57	AAI-based (high-confidence)	0	1
POLISHED_sample_pool_flye	contig_4980_polypolish	18605	No	NA	26	0	0	Low-quality	Genome-fragment	42.48	AAI-based (high-confidence)	0	1	no viral genes detected
POLISHED_sample_pool_flye	contig_5560_polypolish	34530	No	NA	69	19	2	Medium-quality	Genome-fragment	77.94	AAI-based (medium-confidence)	0	1
POLISHED_sample_pool_flye	contig_2732_polypolish	9065	No	NA	12	0	3	Not-determined	Genome-fragment	NA	NA	0	1	no viral genes detected
POLISHED_sample_pool_flye	contig_5869_polypolish	42182	No	NA	80	19	0	High-quality	High-quality	98.8	AAI-based (high-confidence)	0	1
POLISHED_sample_pool_flye	contig_528_polypolish	4718	No	NA	4	0	0	Low-quality	Genome-fragment	1.24	AAI-based (high-confidence)	0	1.53	no viral genes detected; high kmer_freq may indicate large duplication
POLISHED_sample_pool_flye	contig_2543_polypolish	17827	No	NA	21	1	1	Low-quality	Genome-fragment	32.78	AAI-based (high-confidence)	0	1
POLISHED_sample_pool_flye	contig_6524_polypolish	38548	No	NA	55	22	1	High-quality	High-quality	100	AAI-based (medium-confidence)	0	1
POLISHED_sample_pool_flye	contig_1933_polypolish	31148	No	NA	66	13	0	Medium-quality	Genome-fragment	76.07	AAI-based (high-confidence)	0	1
POLISHED_sample_pool_flye	contig_5423_polypolish	42091	No	NA	95	7	0	High-quality	High-quality	100	AAI-based (high-confidence)	0	1.01
POLISHED_sample_pool_flye	contig_1122_polypolish	3661	No	NA	5	2	0	Medium-quality	Genome-fragment	71.76	AAI-based (high-confidence)	0	1.07
POLISHED_sample_pool_flye	contig_4422_polypolish	32891	No	NA	52	16	1	High-quality	High-quality	100	AAI-based (high-confidence)	0	1
POLISHED_sample_pool_flye	contig_4721_polypolish	38428	No	NA	65	17	1	Medium-quality	Genome-fragment	62.67	AAI-based (high-confidence)	0	1
POLISHED_sample_pool_flye	contig_3643_polypolish	43222	No	NA	75	16	0	High-quality	High-quality	98.64	AAI-based (high-confidence)	0	1
POLISHED_sample_pool_flye	contig_2498_polypolish	7891	No	NA	12	6	0	High-quality	High-quality	100	AAI-based (high-confidence)	0	1.43	contig >1.5x longer than expected genome length
POLISHED_sample_pool_flye	contig_4163_polypolish	34687	No	NA	65	19	0	Medium-quality	Genome-fragment	73.58	AAI-based (high-confidence)	0	1.01
POLISHED_sample_pool_flye	contig_2933_polypolish	93839	No	NA	94	8	0	High-quality	High-quality	97.88	AAI-based (high-confidence)	0	1
POLISHED_sample_pool_flye	contig_4217_polypolish	5630	No	NA	13	3	0	Low-quality	Genome-fragment	14.28	AAI-based (high-confidence)	0	1
POLISHED_sample_pool_flye	contig_247_polypolish	1818	No	NA	5	4	0	Low-quality	Genome-fragment	6.04	AAI-based (medium-confidence)	0	1
POLISHED_sample_pool_flye	contig_2651_polypolish	8424	No	NA	9	0	0	Low-quality	Genome-fragment	15.9	AAI-based (high-confidence)	0	1.01	no viral genes detected
POLISHED_sample_pool_flye	contig_4249_polypolish	6215	No	NA	7	4	0	High-quality	High-quality	97.6	AAI-based (high-confidence)	0	1
POLISHED_sample_pool_flye	contig_7283_polypolish	45329	No	NA	66	28	2	Medium-quality	Genome-fragment	70.56	HMM-based (lower-bound)	0	1.02
POLISHED_sample_pool_flye	contig_3827_polypolish	81464	No	NA	132	27	3	High-quality	High-quality	100	AAI-based (high-confidence)	0	1.01
POLISHED_sample_pool_flye	contig_4684_polypolish	13055	No	NA	25	7	0	Low-quality	Genome-fragment	18.73	AAI-based (high-confidence)	0	1
POLISHED_sample_pool_flye	contig_7098_polypolish	11001	No	NA	14	4	0	Medium-quality	Genome-fragment	82.35	AAI-based (high-confidence)	0	1
POLISHED_sample_pool_flye	contig_7381_polypolish	40241	No	NA	68	31	3	High-quality	High-quality	98.69	AAI-based (medium-confidence)	0	1
POLISHED_sample_pool_flye	contig_4921_polypolish	1947	No	NA	4	1	0	Low-quality	Genome-fragment	4	AAI-based (high-confidence)	0	1
POLISHED_sample_pool_flye	contig_214_polypolish|provirus_43976_82223	38248	No	NA	58	8	1	Medium-quality	Genome-fragment	89.3	AAI-based (high-confidence)	0	1
POLISHED_sample_pool_flye	contig_330_polypolish|provirus_268_37770	37503	No	NA	45	8	2	Medium-quality	Genome-fragment	78.44	AAI-based (medium-confidence)	0	1
POLISHED_sample_pool_flye	contig_330_polypolish|provirus_50019_87780	37762	No	NA	54	7	1	Medium-quality	Genome-fragment	88.17	AAI-based (high-confidence)	0	1
POLISHED_sample_pool_flye	contig_3206_polypolish|provirus_49067_72123	23057	No	NA	45	13	2	Medium-quality	Genome-fragment	69.12	AAI-based (high-confidence)	0	1
POLISHED_sample_pool_flye	contig_693_polypolish|provirus_942_38732	37791	No	NA	72	4	0	Medium-quality	Genome-fragment	50.32	HMM-based (lower-bound)	0	1
POLISHED_sample_pool_flye	contig_800_polypolish|provirus_338_39747	39410	No	NA	73	2	1	Medium-quality	Genome-fragment	71.82	HMM-based (lower-bound)	0	1
POLISHED_sample_pool_flye	contig_800_polypolish|provirus_61018_97802	36785	No	NA	59	8	1	Medium-quality	Genome-fragment	85.88	AAI-based (high-confidence)	0	1
POLISHED_sample_pool_flye	contig_3345_polypolish|provirus_7149_44851	37703	No	NA	49	3	1	Medium-quality	Genome-fragment	59.29	HMM-based (lower-bound)	0	1
POLISHED_sample_pool_flye	contig_6970_polypolish|provirus_334_38783	38450	No	NA	50	7	0	Low-quality	Genome-fragment	45.81	HMM-based (lower-bound)	0	1
POLISHED_sample_pool_flye	contig_6970_polypolish|provirus_72925_111584	38660	No	NA	68	3	0	Low-quality	Genome-fragment	40.45	HMM-based (lower-bound)	0	1
POLISHED_sample_pool_flye	contig_7097_polypolish|provirus_1_41834	41834	No	NA	58	10	2	Low-quality	Genome-fragment	29.15	HMM-based (lower-bound)	0	1
POLISHED_sample_pool_flye	contig_611_polypolish|provirus_816_38731	37916	No	NA	64	4	0	Medium-quality	Genome-fragment	68.87	HMM-based (lower-bound)	0	1
POLISHED_sample_pool_flye	contig_659_polypolish|provirus_334_38758	38425	No	NA	69	0	1	Not-determined	Genome-fragment	NA	NA	0	1	no viral genes detected
POLISHED_sample_pool_flye	contig_6335_polypolish|provirus_2_38711	38710	No	NA	59	4	2	Low-quality	Genome-fragment	43.75	HMM-based (lower-bound)	0	1.01
POLISHED_sample_pool_flye	contig_1470_polypolish|provirus_19001_56921	37921	Yes	32884	68	16	4	Medium-quality	Genome-fragment	63.37	AAI-based (high-confidence)	13.28	1
POLISHED_sample_pool_flye	contig_518_polypolish|provirus_23473_49475	26003	No	NA	33	0	0	Not-determined	Genome-fragment	NA	NA	0	1.01	no viral genes detected
POLISHED_sample_pool_flye	contig_5922_polypolish|provirus_158187_168187	10001	No	NA	15	1	0	Low-quality	Genome-fragment	7.09	HMM-based (lower-bound)	0	1
POLISHED_sample_pool_flye	contig_7024_polypolish|provirus_138850_145859	7010	No	NA	20	2	0	Low-quality	Genome-fragment	14.53	AAI-based (high-confidence)	0	1
POLISHED_sample_pool_flye	contig_690_polypolish|provirus_335_38830	38496	No	NA	52	3	0	Medium-quality	Genome-fragment	62.62	HMM-based (lower-bound)	0	1
POLISHED_sample_pool_flye	contig_3242_polypolish|provirus_3_39199	39197	No	NA	57	25	0	Medium-quality	Genome-fragment	83.38	AAI-based (medium-confidence)	0	1
POLISHED_sample_pool_flye	contig_590_polypolish|provirus_39201_79758	40558	No	NA	46	0	3	Low-quality	Genome-fragment	41.95	AAI-based (high-confidence)	0	1	no viral genes detected
POLISHED_sample_pool_flye	contig_2406_polypolish|provirus_67909_79220	11312	No	NA	11	3	0	Low-quality	Genome-fragment	27.76	AAI-based (high-confidence)	0	1
POLISHED_sample_pool_flye	contig_647_polypolish|provirus_58412_94879	36468	No	NA	70	3	0	Low-quality	Genome-fragment	43.64	HMM-based (lower-bound)	0	1
POLISHED_sample_pool_flye	contig_542_polypolish|provirus_82197_122965	40769	No	NA	61	1	1	Medium-quality	Genome-fragment	59.38	HMM-based (lower-bound)	0	1
POLISHED_sample_pool_flye	contig_7003_polypolish|provirus_1009_53296	52288	No	NA	64	4	1	Medium-quality	Genome-fragment	89.68	HMM-based (lower-bound)	0	1
POLISHED_sample_pool_flye	contig_6847_polypolish|provirus_10841_45730	34890	No	NA	35	2	6	Medium-quality	Genome-fragment	54.48	HMM-based (lower-bound)	0	1.01
POLISHED_sample_pool_flye	contig_507_polypolish|provirus_328_38670	38343	No	NA	66	2	1	Low-quality	Genome-fragment	49.88	HMM-based (lower-bound)	0	1
POLISHED_sample_pool_flye	contig_507_polypolish|provirus_81529_120151	38623	No	NA	65	1	0	Medium-quality	Genome-fragment	56.25	HMM-based (lower-bound)	0	1
POLISHED_sample_pool_flye	contig_594_polypolish|provirus_933_40077	39145	No	NA	44	2	1	Medium-quality	Genome-fragment	56.66	HMM-based (lower-bound)	0	1
POLISHED_sample_pool_flye	contig_736_polypolish|provirus_2_34076	34075	No	NA	43	1	1	Medium-quality	Genome-fragment	72.84	HMM-based (lower-bound)	0	1
POLISHED_sample_pool_flye	contig_6971_polypolish|provirus_338_38806	38469	No	NA	51	2	0	Medium-quality	Genome-fragment	78.71	HMM-based (lower-bound)	0	1
POLISHED_sample_pool_flye	contig_6971_polypolish|provirus_64869_104143	39275	No	NA	65	2	0	Medium-quality	Genome-fragment	65.31	HMM-based (lower-bound)	0	1
POLISHED_sample_pool_flye	contig_1197_polypolish|provirus_45244_57821	12578	No	NA	20	4	1	Low-quality	Genome-fragment	30.18	AAI-based (high-confidence)	0	1
POLISHED_sample_pool_flye	contig_735_polypolish|provirus_373_29873	29501	No	NA	38	6	0	Medium-quality	Genome-fragment	68.88	AAI-based (medium-confidence)	0	1
POLISHED_sample_pool_flye	contig_1209_polypolish|provirus_28360_138821	110462	No	NA	137	12	6	High-quality	High-quality	99.52	AAI-based (medium-confidence)	0	1
POLISHED_sample_pool_flye	contig_323_polypolish|provirus_333_37647	37315	No	NA	62	1	0	Medium-quality	Genome-fragment	54.35	HMM-based (lower-bound)	0	1
POLISHED_sample_pool_flye	contig_323_polypolish|provirus_78126_112852	34727	No	NA	48	0	0	Not-determined	Genome-fragment	NA	NA	0	1	no viral genes detected
POLISHED_sample_pool_flye	contig_2294_polypolish|provirus_167086_191146	24061	Yes	12873	21	16	3	Low-quality	Genome-fragment	27.87	AAI-based (medium-confidence)	46.5	1
POLISHED_sample_pool_flye	contig_1744_polypolish|provirus_185662_197249	11588	No	NA	12	3	1	Low-quality	Genome-fragment	27.86	AAI-based (medium-confidence)	0	1
POLISHED_sample_pool_flye	contig_1744_polypolish|provirus_462114_517471	55358	No	NA	64	10	3	High-quality	High-quality	100	AAI-based (high-confidence)	0	1
POLISHED_sample_pool_flye	contig_405_polypolish|provirus_3_29404	29402	No	NA	38	5	2	Medium-quality	Genome-fragment	68.65	AAI-based (medium-confidence)	0	1
POLISHED_sample_pool_flye	contig_405_polypolish|provirus_38457_57510	19054	No	NA	37	7	1	Low-quality	Genome-fragment	44.49	AAI-based (medium-confidence)	0	1
POLISHED_sample_pool_flye	contig_1024_polypolish|provirus_401461_442355	40895	No	NA	47	12	0	High-quality	High-quality	97.48	AAI-based (high-confidence)	0	1
POLISHED_sample_pool_flye	contig_2098_polypolish|provirus_140131_154008	13878	No	NA	14	9	0	Low-quality	Genome-fragment	16.2	HMM-based (lower-bound)	0	1
POLISHED_sample_pool_flye	contig_5627_polypolish|provirus_3_14661	14659	No	NA	13	1	1	Low-quality	Genome-fragment	9.85	HMM-based (lower-bound)	0	1.01
POLISHED_sample_pool_flye	contig_589_polypolish|provirus_336_41019	40684	Yes	37706	54	3	2	Low-quality	Genome-fragment	47.26	HMM-based (lower-bound)	7.32	1
POLISHED_sample_pool_flye	contig_668_polypolish|provirus_931_39840	38910	No	NA	75	5	1	Medium-quality	Genome-fragment	80.65	AAI-based (medium-confidence)	0	1
POLISHED_sample_pool_flye	contig_1695_polypolish|provirus_5416_36334	30919	No	NA	47	4	7	Medium-quality	Genome-fragment	77.31	AAI-based (medium-confidence)	0	1
POLISHED_sample_pool_flye	contig_933_polypolish|provirus_3491_18544	15054	Yes	10576	14	3	3	Low-quality	Genome-fragment	25.69	AAI-based (high-confidence)	29.75	1
POLISHED_sample_pool_flye	contig_276_polypolish|provirus_3293_38034	34742	No	NA	38	1	0	Low-quality	Genome-fragment	23.77	HMM-based (lower-bound)	0	1
POLISHED_sample_pool_flye	contig_276_polypolish|provirus_47457_91031	43575	No	NA	64	4	1	Medium-quality	Genome-fragment	75.34	HMM-based (lower-bound)	0	1
POLISHED_sample_pool_flye	contig_4175_polypolish|provirus_424_56698	56275	Yes	41331	68	3	5	Medium-quality	Genome-fragment	57.33	HMM-based (lower-bound)	26.56	1
POLISHED_sample_pool_flye	contig_737_polypolish|provirus_423_52160	51738	No	NA	67	11	2	Medium-quality	Genome-fragment	75.38	HMM-based (lower-bound)	0	1
POLISHED_sample_pool_flye	contig_737_polypolish|provirus_77596_120108	42513	No	NA	42	3	1	Medium-quality	Genome-fragment	57.3	HMM-based (lower-bound)	0	1
POLISHED_sample_pool_flye	contig_704_polypolish|provirus_338_40111	39774	No	NA	57	3	1	Medium-quality	Genome-fragment	62.55	HMM-based (lower-bound)	0	1
POLISHED_sample_pool_flye	contig_1608_polypolish|provirus_425_38659	38235	No	NA	60	8	1	Medium-quality	Genome-fragment	89.27	AAI-based (high-confidence)	0	1
POLISHED_sample_pool_flye	contig_1608_polypolish|provirus_60092_96616	36525	No	NA	49	0	0	Not-determined	Genome-fragment	NA	NA	0	1	no viral genes detected
POLISHED_sample_pool_flye	contig_3802_polypolish|provirus_145_51188	51044	Yes	49316	77	21	2	High-quality	High-quality	97.73	AAI-based (high-confidence)	3.39	1
POLISHED_sample_pool_flye	contig_245_polypolish|provirus_3_37678	37676	No	NA	67	1	0	Medium-quality	Genome-fragment	54.88	HMM-based (lower-bound)	0	1
POLISHED_sample_pool_flye	contig_245_polypolish|provirus_76658_131231	54574	No	NA	49	11	1	Medium-quality	Genome-fragment	80.32	HMM-based (lower-bound)	0	1
POLISHED_sample_pool_flye	contig_3244_polypolish|provirus_51027_69393	18367	No	NA	21	12	0	Low-quality	Genome-fragment	36.41	AAI-based (medium-confidence)	0	1
POLISHED_sample_pool_flye	contig_505_polypolish|provirus_941_38229	37289	No	NA	69	3	0	Medium-quality	Genome-fragment	55.26	HMM-based (lower-bound)	0	1
POLISHED_sample_pool_flye	contig_3245_polypolish|provirus_61511_107293	45783	No	NA	60	18	3	High-quality	High-quality	96.07	AAI-based (medium-confidence)	0	1.01
POLISHED_sample_pool_flye	contig_3900_polypolish|provirus_2_20372	20371	No	NA	23	4	0	Low-quality	Genome-fragment	23.13	HMM-based (lower-bound)	0	1.01
POLISHED_sample_pool_flye	contig_561_polypolish|provirus_35840_74839	39000	No	NA	33	8	1	High-quality	High-quality	91.06	AAI-based (medium-confidence)	0	1
POLISHED_sample_pool_flye	contig_4299_polypolish|provirus_1_11593	11593	No	NA	15	1	3	Low-quality	Genome-fragment	31.65	AAI-based (medium-confidence)	0	1
POLISHED_sample_pool_flye	contig_762_polypolish|provirus_341_37613	37273	No	NA	68	2	1	Medium-quality	Genome-fragment	71.79	HMM-based (lower-bound)	0	1
POLISHED_sample_pool_flye	contig_1262_polypolish|provirus_46389_64606	18218	Yes	13099	24	2	2	Low-quality	Genome-fragment	13.04	HMM-based (lower-bound)	28.1	1
POLISHED_sample_pool_flye	contig_556_polypolish|provirus_334_33158	32825	No	NA	50	0	0	Not-determined	Genome-fragment	NA	NA	0	1	no viral genes detected
POLISHED_sample_pool_flye	contig_6990_polypolish|provirus_337_38687	38351	No	NA	59	5	1	Medium-quality	Genome-fragment	60.21	HMM-based (lower-bound)	0	1
POLISHED_sample_pool_flye	contig_6990_polypolish|provirus_56047_91380	35334	No	NA	55	0	0	Not-determined	Genome-fragment	NA	NA	0	1	no viral genes detected
POLISHED_sample_pool_flye	contig_538_polypolish|provirus_1_20338	20338	No	NA	41	0	1	Not-determined	Genome-fragment	NA	NA	0	1	no viral genes detected
POLISHED_sample_pool_flye	contig_7308_polypolish|provirus_143_25743	25601	No	NA	30	0	3	Not-determined	Genome-fragment	NA	NA	0	1	no viral genes detected
POLISHED_sample_pool_flye	contig_660_polypolish|provirus_3_17687	17685	No	NA	26	1	0	Low-quality	Genome-fragment	25.76	HMM-based (lower-bound)	0	1
POLISHED_sample_pool_flye	contig_758_polypolish|provirus_1203_37413	36211	No	NA	60	2	1	Medium-quality	Genome-fragment	69.47	HMM-based (lower-bound)	0	1
POLISHED_sample_pool_flye	contig_7279_polypolish|provirus_1_45059	45059	No	NA	69	25	2	High-quality	High-quality	100	AAI-based (high-confidence)	0	1
POLISHED_sample_pool_flye	contig_508_polypolish|provirus_324_38730	38407	No	NA	47	3	0	Medium-quality	Genome-fragment	54.4	HMM-based (lower-bound)	0	1
POLISHED_sample_pool_flye	contig_224_polypolish|provirus_339_40421	40083	No	NA	59	6	1	Medium-quality	Genome-fragment	83.54	AAI-based (medium-confidence)	0	1
POLISHED_sample_pool_flye	contig_224_polypolish|provirus_47005_85721	38717	No	NA	73	1	0	Low-quality	Genome-fragment	26.49	HMM-based (lower-bound)	0	1
POLISHED_sample_pool_flye	contig_6281_polypolish|provirus_3735_34318	30584	No	NA	48	18	0	Medium-quality	Genome-fragment	75.84	AAI-based (medium-confidence)	0	1
POLISHED_sample_pool_flye	contig_734_polypolish|provirus_2_28160	28159	No	NA	44	1	1	Low-quality	Genome-fragment	25.26	HMM-based (lower-bound)	0	1
POLISHED_sample_pool_flye	contig_734_polypolish|provirus_48301_86875	38575	No	NA	42	1	0	Low-quality	Genome-fragment	18.16	HMM-based (lower-bound)	0	1
POLISHED_sample_pool_flye	contig_3247_polypolish|provirus_2_32829	32828	No	NA	45	18	1	Medium-quality	Genome-fragment	79.8	AAI-based (medium-confidence)	0	1
POLISHED_sample_pool_flye	contig_2067_polypolish|provirus_60438_89119	28682	Yes	6022	30	3	6	Low-quality	Genome-fragment	7.04	HMM-based (lower-bound)	79	1.03
POLISHED_sample_pool_flye	contig_1742_polypolish|provirus_92739_125907	33169	No	NA	39	1	7	Low-quality	Genome-fragment	47.63	HMM-based (lower-bound)	0	1
POLISHED_sample_pool_flye	contig_1953_polypolish|provirus_38104_64966	26863	Yes	10302	37	2	8	Low-quality	Genome-fragment	10.25	HMM-based (lower-bound)	61.65	1	low-confidence Provirus
POLISHED_sample_pool_flye	contig_6992_polypolish|provirus_579_37272	36694	No	NA	51	9	1	Medium-quality	Genome-fragment	85.67	AAI-based (high-confidence)	0	1
POLISHED_sample_pool_flye	contig_1378_polypolish|provirus_183179_199467	16289	No	NA	20	2	1	Low-quality	Genome-fragment	20.2	AAI-based (medium-confidence)	0	1
POLISHED_sample_pool_flye	contig_3543_polypolish|provirus_28750_59101	30352	No	NA	53	11	2	Medium-quality	Genome-fragment	72.34	AAI-based (medium-confidence)	0	1.01
POLISHED_sample_pool_flye	contig_664_polypolish|provirus_335_37743	37409	No	NA	61	5	0	Medium-quality	Genome-fragment	87.34	AAI-based (medium-confidence)	0	1
POLISHED_sample_pool_flye	contig_2595_polypolish|provirus_39298_48375	9078	No	NA	19	0	1	Not-determined	Genome-fragment	NA	NA	0	1	no viral genes detected
POLISHED_sample_pool_flye	contig_544_polypolish|provirus_76415_116923	40509	No	NA	49	0	1	Not-determined	Genome-fragment	NA	NA	0	1	no viral genes detected
POLISHED_sample_pool_flye	contig_316_polypolish|provirus_336_31065	30730	No	NA	41	0	0	Not-determined	Genome-fragment	NA	NA	0	1	no viral genes detected
POLISHED_sample_pool_flye	contig_316_polypolish|provirus_65687_102723	37037	No	NA	52	1	0	Low-quality	Genome-fragment	38.64	HMM-based (lower-bound)	0	1
POLISHED_sample_pool_flye	contig_504_polypolish|provirus_1_25652	25652	No	NA	38	6	1	Low-quality	Genome-fragment	31.29	HMM-based (lower-bound)	0	1
POLISHED_sample_pool_flye	contig_344_polypolish|provirus_622_37707	37086	No	NA	58	0	0	Not-determined	Genome-fragment	NA	NA	0	1	no viral genes detected
POLISHED_sample_pool_flye	contig_563_polypolish|provirus_339_44705	44367	Yes	38608	57	7	5	Medium-quality	Genome-fragment	62.86	HMM-based (lower-bound)	12.98	1
POLISHED_sample_pool_flye	contig_563_polypolish|provirus_60903_101212	40310	No	NA	50	2	2	Medium-quality	Genome-fragment	70.56	AAI-based (medium-confidence)	0	1
POLISHED_sample_pool_flye	contig_483_polypolish|provirus_1_24053	24053	No	NA	34	5	2	Low-quality	Genome-fragment	32.21	HMM-based (lower-bound)	0	1
POLISHED_sample_pool_flye	contig_551_polypolish|provirus_10525_49824	39300	No	NA	63	1	1	Low-quality	Genome-fragment	35.25	HMM-based (lower-bound)	0	1
POLISHED_sample_pool_flye	contig_949_polypolish|provirus_1_6963	6963	No	NA	13	1	0	Low-quality	Genome-fragment	14.22	AAI-based (high-confidence)	0	1
POLISHED_sample_pool_flye	contig_655_polypolish|provirus_337_50318	49982	No	NA	60	2	3	Medium-quality	Genome-fragment	75.45	HMM-based (lower-bound)	0	1
POLISHED_sample_pool_flye	contig_655_polypolish|provirus_69265_105930	36666	No	NA	52	6	0	Medium-quality	Genome-fragment	75.51	AAI-based (medium-confidence)	0	1
POLISHED_sample_pool_flye	contig_1050_polypolish|provirus_386432_433581	47150	Yes	43151	73	3	4	High-quality	High-quality	100	AAI-based (medium-confidence)	8.48	1	contig >1.5x longer than expected genome length
POLISHED_sample_pool_flye	contig_371_polypolish|provirus_1578_37319	35742	No	NA	68	4	1	Medium-quality	Genome-fragment	50.62	HMM-based (lower-bound)	0	1
POLISHED_sample_pool_flye	contig_371_polypolish|provirus_50751_87362	36612	No	NA	62	2	0	Medium-quality	Genome-fragment	72.96	AAI-based (medium-confidence)	0	1
POLISHED_sample_pool_flye	contig_683_polypolish|provirus_42555_76384	33830	No	NA	40	0	0	Not-determined	Genome-fragment	NA	NA	0	1	no viral genes detected
POLISHED_sample_pool_flye	contig_491_polypolish|provirus_341_41086	40746	No	NA	66	3	1	Medium-quality	Genome-fragment	60.41	HMM-based (lower-bound)	0	1
POLISHED_sample_pool_flye	contig_620_polypolish|provirus_3_30170	30168	No	NA	34	0	9	Not-determined	Genome-fragment	NA	NA	0	1	no viral genes detected
POLISHED_sample_pool_flye	contig_1063_polypolish|provirus_31108_51542	20435	No	NA	21	1	0	Low-quality	Genome-fragment	36.51	HMM-based (lower-bound)	0	1
POLISHED_sample_pool_flye	contig_1239_polypolish|provirus_28000_37812	9813	No	NA	14	3	0	Low-quality	Genome-fragment	11.63	HMM-based (lower-bound)	0	1
POLISHED_sample_pool_flye	contig_5361_polypolish|provirus_30822_68334	37513	No	NA	65	4	1	Medium-quality	Genome-fragment	87.58	AAI-based (medium-confidence)	0	1
POLISHED_sample_pool_flye	contig_477_polypolish|provirus_264_38548	38285	No	NA	51	7	1	Medium-quality	Genome-fragment	89.39	AAI-based (high-confidence)	0	1
POLISHED_sample_pool_flye	contig_477_polypolish|provirus_168270_204316	36047	No	NA	46	0	0	Not-determined	Genome-fragment	NA	NA	0	1	no viral genes detected
POLISHED_sample_pool_flye	contig_535_polypolish|provirus_333_37796	37464	No	NA	44	0	0	Medium-quality	Genome-fragment	77.6	AAI-based (high-confidence)	0	1	no viral genes detected
POLISHED_sample_pool_flye	contig_3940_polypolish|provirus_17072_26573	9502	No	NA	6	0	0	Low-quality	Genome-fragment	19.75	AAI-based (high-confidence)	0	1	no viral genes detected
POLISHED_sample_pool_flye	contig_6994_polypolish|provirus_3_40478	40476	No	NA	72	0	0	Not-determined	Genome-fragment	NA	NA	0	1	no viral genes detected
POLISHED_sample_pool_flye	contig_752_polypolish|provirus_48781_87302	38522	No	NA	42	2	2	Low-quality	Genome-fragment	34.29	AAI-based (medium-confidence)	0	1
POLISHED_sample_pool_flye	contig_157_polypolish|provirus_753_37322	36570	No	NA	50	3	0	Low-quality	Genome-fragment	41.4	HMM-based (lower-bound)	0	1
POLISHED_sample_pool_flye	contig_157_polypolish|provirus_54411_90765	36355	No	NA	47	0	0	Not-determined	Genome-fragment	NA	NA	0	1	no viral genes detected
POLISHED_sample_pool_flye	contig_161_polypolish|provirus_423_39017	38595	No	NA	55	3	0	Medium-quality	Genome-fragment	52.74	HMM-based (lower-bound)	0	1
POLISHED_sample_pool_flye	contig_161_polypolish|provirus_125815_165748	39934	No	NA	56	4	0	Medium-quality	Genome-fragment	68.24	HMM-based (lower-bound)	0	1
POLISHED_sample_pool_flye	contig_540_polypolish|provirus_954_37800	36847	No	NA	56	2	0	Medium-quality	Genome-fragment	55	HMM-based (lower-bound)	0	1
POLISHED_sample_pool_flye	contig_721_polypolish|provirus_343_43492	43150	No	NA	68	2	1	Medium-quality	Genome-fragment	70.19	HMM-based (lower-bound)	0	1
POLISHED_sample_pool_flye	contig_640_polypolish|provirus_335_31429	31095	No	NA	49	1	0	Low-quality	Genome-fragment	21.27	HMM-based (lower-bound)	0	1
POLISHED_sample_pool_flye	contig_587_polypolish|provirus_2_43616	43615	No	NA	65	1	1	Low-quality	Genome-fragment	29.84	HMM-based (lower-bound)	0	1.03
POLISHED_sample_pool_flye	contig_496_polypolish|provirus_24353_62268	37916	No	NA	47	1	0	Medium-quality	Genome-fragment	55.22	HMM-based (lower-bound)	0	1
POLISHED_sample_pool_flye	contig_559_polypolish|provirus_4050_35104	31055	No	NA	40	1	0	Low-quality	Genome-fragment	29.12	HMM-based (lower-bound)	0	1.01
POLISHED_sample_pool_flye	contig_559_polypolish|provirus_46330_86121	39792	No	NA	53	4	1	Medium-quality	Genome-fragment	51.74	HMM-based (lower-bound)	0	1
POLISHED_sample_pool_flye	contig_297_polypolish|provirus_336_38587	38252	No	NA	59	6	1	Medium-quality	Genome-fragment	89.31	AAI-based (medium-confidence)	0	1
POLISHED_sample_pool_flye	contig_297_polypolish|provirus_49246_86638	37393	No	NA	59	2	0	Medium-quality	Genome-fragment	78.12	AAI-based (medium-confidence)	0	1
POLISHED_sample_pool_flye	contig_512_polypolish|provirus_335_38984	38650	No	NA	66	6	0	Medium-quality	Genome-fragment	63.35	HMM-based (lower-bound)	0	1
POLISHED_sample_pool_flye	contig_1435_polypolish|provirus_66502_73504	7003	No	NA	11	2	0	Low-quality	Genome-fragment	12.71	HMM-based (lower-bound)	0	1
POLISHED_sample_pool_flye	contig_6626_polypolish|provirus_3_6634	6632	No	NA	12	3	0	Low-quality	Genome-fragment	16.43	AAI-based (high-confidence)	0	1
POLISHED_sample_pool_flye	contig_701_polypolish|provirus_3_37762	37760	No	NA	83	2	0	Medium-quality	Genome-fragment	72.44	HMM-based (lower-bound)	0	1
POLISHED_sample_pool_flye	contig_701_polypolish|provirus_61041_99550	38510	No	NA	77	1	1	Medium-quality	Genome-fragment	56.09	HMM-based (lower-bound)	0	1
POLISHED_sample_pool_flye	contig_3972_polypolish|provirus_12159_43539	31381	No	NA	51	13	1	Medium-quality	Genome-fragment	83.47	AAI-based (high-confidence)	0	1
POLISHED_sample_pool_flye	contig_1395_polypolish|provirus_35391_52967	17577	Yes	14398	27	6	3	Low-quality	Genome-fragment	33.34	AAI-based (medium-confidence)	18.09	1
POLISHED_sample_pool_flye	contig_4828_polypolish|provirus_27925_45421	17497	No	NA	24	6	1	Low-quality	Genome-fragment	38.73	AAI-based (medium-confidence)	0	1.01
POLISHED_sample_pool_flye	contig_506_polypolish|provirus_760_22924	22165	No	NA	31	2	0	Low-quality	Genome-fragment	27.25	HMM-based (lower-bound)	0	1
POLISHED_sample_pool_flye	contig_506_polypolish|provirus_39942_58855	18914	No	NA	31	0	0	Not-determined	Genome-fragment	NA	NA	0	1	no viral genes detected
POLISHED_sample_pool_flye	contig_3524_polypolish|provirus_2_37594	37593	No	NA	60	6	2	Medium-quality	Genome-fragment	87.77	AAI-based (medium-confidence)	0	1
POLISHED_sample_pool_flye	contig_1403_polypolish|provirus_44226_67222	22997	No	NA	14	1	2	Medium-quality	Genome-fragment	53.69	AAI-based (high-confidence)	0	1
POLISHED_sample_pool_flye	contig_2059_polypolish|provirus_355060_363289	8230	No	NA	16	2	0	Low-quality	Genome-fragment	8.68	HMM-based (lower-bound)	0	1
POLISHED_sample_pool_flye	contig_576_polypolish|provirus_936_35453	34518	No	NA	62	4	1	Low-quality	Genome-fragment	42.07	HMM-based (lower-bound)	0	1
POLISHED_sample_pool_flye	contig_581_polypolish|provirus_1560_39663	38104	No	NA	56	0	2	Not-determined	Genome-fragment	NA	NA	0	1	no viral genes detected
POLISHED_sample_pool_flye	contig_306_polypolish|provirus_24128_37842	13715	No	NA	27	0	0	Not-determined	Genome-fragment	NA	NA	0	1	no viral genes detected
POLISHED_sample_pool_flye	contig_7_polypolish|provirus_1535_41813	40279	No	NA	67	1	1	Medium-quality	Genome-fragment	58.67	HMM-based (lower-bound)	0	1
POLISHED_sample_pool_flye	contig_4769_polypolish|provirus_40684_57305	16622	No	NA	35	6	1	Low-quality	Genome-fragment	39.42	AAI-based (high-confidence)	0	1
POLISHED_sample_pool_flye	contig_515_polypolish|provirus_1920_46065	44146	No	NA	56	0	1	Not-determined	Genome-fragment	NA	NA	0	1	no viral genes detected
POLISHED_sample_pool_flye	contig_484_polypolish|provirus_332_38737	38406	No	NA	69	4	0	Medium-quality	Genome-fragment	51.2	HMM-based (lower-bound)	0	1
POLISHED_sample_pool_flye	contig_7199_polypolish|provirus_2_3330	3329	No	NA	6	0	1	Not-determined	Genome-fragment	NA	NA	0	1	no viral genes detected
POLISHED_sample_pool_flye	contig_674_polypolish|provirus_333_39202	38870	No	NA	77	1	0	Medium-quality	Genome-fragment	56.61	HMM-based (lower-bound)	0	1
POLISHED_sample_pool_flye	contig_1950_polypolish|provirus_142443_181672	39230	No	NA	58	16	0	High-quality	High-quality	100	AAI-based (high-confidence)	0	1.01
POLISHED_sample_02_unicycler	57_polypolish	71273	No	NA	82	21	0	High-quality	High-quality	100	AAI-based (high-confidence)	0	1.67	high kmer_freq may indicate large duplication; contig >1.5x longer than expected genome length
POLISHED_sample_02_unicycler	381_polypolish	8000	No	NA	11	0	0	Not-determined	Genome-fragment	NA	NA	0	1	no viral genes detected
POLISHED_sample_02_unicycler	172_polypolish	33867	No	NA	46	12	0	High-quality	High-quality	100	AAI-based (high-confidence)	0	1.06
POLISHED_sample_02_unicycler	63_polypolish	66502	No	NA	109	43	0	High-quality	High-quality	100	AAI-based (high-confidence)	0	1.7	high kmer_freq may indicate large duplication; contig >1.5x longer than expected genome length
POLISHED_sample_02_unicycler	178_polypolish	30721	No	NA	49	13	0	High-quality	High-quality	90.22	AAI-based (high-confidence)	0	1
POLISHED_sample_02_unicycler	157_polypolish	34331	No	NA	59	14	0	High-quality	High-quality	100	AAI-based (high-confidence)	0	1
POLISHED_sample_02_unicycler	90_polypolish	52928	No	NA	85	28	0	High-quality	High-quality	99.15	AAI-based (high-confidence)	0	1
POLISHED_sample_02_unicycler	134_polypolish	41630	No	NA	76	17	0	High-quality	High-quality	100	AAI-based (high-confidence)	0	1.02
POLISHED_sample_02_unicycler	66_polypolish	65064	No	NA	103	32	2	High-quality	High-quality	100	AAI-based (high-confidence)	0	1.89	high kmer_freq may indicate large duplication; contig >1.5x longer than expected genome length
POLISHED_sample_02_unicycler	101_polypolish	47494	No	NA	64	17	2	High-quality	High-quality	100	AAI-based (high-confidence)	0	1
POLISHED_sample_02_unicycler	125_polypolish	42198	No	NA	70	26	1	High-quality	High-quality	96.93	AAI-based (high-confidence)	0	1
POLISHED_sample_02_unicycler	108_polypolish	45287	No	NA	57	29	0	High-quality	High-quality	100	AAI-based (high-confidence)	0	1
POLISHED_sample_02_unicycler	42_polypolish	92422	No	NA	159	42	0	High-quality	High-quality	100	AAI-based (high-confidence)	0	1
POLISHED_sample_02_unicycler	119_polypolish	42667	No	NA	56	8	0	High-quality	High-quality	100	AAI-based (medium-confidence)	0	1
POLISHED_sample_02_unicycler	145_polypolish	38238	No	NA	58	16	0	High-quality	High-quality	99.56	AAI-based (high-confidence)	0	1.01
POLISHED_sample_02_unicycler	29_polypolish	105739	No	NA	155	30	4	Medium-quality	Genome-fragment	76.73	AAI-based (high-confidence)	0	1.05
POLISHED_sample_02_unicycler	369_polypolish	8221	No	NA	3	0	0	Low-quality	Genome-fragment	8.47	AAI-based (high-confidence)	0	1	no viral genes detected
POLISHED_sample_02_unicycler	67_polypolish	64447	No	NA	76	13	1	High-quality	High-quality	95.82	AAI-based (high-confidence)	0	1.01
POLISHED_sample_02_unicycler	371_polypolish	8752	No	NA	15	0	0	Low-quality	Genome-fragment	6.35	AAI-based (high-confidence)	0	1	no viral genes detected
POLISHED_sample_02_unicycler	80_polypolish	57359	No	NA	65	16	0	High-quality	High-quality	100	AAI-based (high-confidence)	0	1.36
POLISHED_sample_02_unicycler	150_polypolish	35319	No	NA	48	15	0	High-quality	High-quality	97.05	AAI-based (high-confidence)	0	1
POLISHED_sample_02_unicycler	138_polypolish	39249	No	NA	47	15	0	High-quality	High-quality	100	AAI-based (high-confidence)	0	1
POLISHED_sample_02_unicycler	303_polypolish	13993	No	NA	21	6	2	Low-quality	Genome-fragment	10.21	AAI-based (high-confidence)	0	1
POLISHED_sample_02_unicycler	39_polypolish	94752	No	NA	141	53	0	Medium-quality	Genome-fragment	80.38	HMM-based (lower-bound)	0	2.06	high kmer_freq may indicate large duplication
POLISHED_sample_02_unicycler	83_polypolish	55127	No	NA	54	14	1	Low-quality	Genome-fragment	40.28	AAI-based (high-confidence)	0	1
POLISHED_sample_02_unicycler	91_polypolish	53183	No	NA	66	11	2	High-quality	High-quality	99.31	AAI-based (high-confidence)	0	1
POLISHED_sample_02_unicycler	20_polypolish	120710	No	NA	192	72	0	High-quality	High-quality	100	AAI-based (high-confidence)	0	2.41	high kmer_freq may indicate large duplication; contig >1.5x longer than expected genome length
POLISHED_sample_02_unicycler	148_polypolish	36826	No	NA	52	23	1	High-quality	High-quality	97.77	AAI-based (high-confidence)	0	1
POLISHED_sample_02_unicycler	99_polypolish	48507	No	NA	61	13	1	High-quality	High-quality	100	AAI-based (high-confidence)	0	1
POLISHED_sample_02_unicycler	413_polypolish	5596	No	NA	7	0	1	Not-determined	Genome-fragment	NA	NA	0	1	no viral genes detected
POLISHED_sample_02_unicycler	131_polypolish	40338	No	NA	58	17	1	High-quality	High-quality	95.4	AAI-based (high-confidence)	0	1
POLISHED_sample_02_unicycler	124_polypolish	40231	No	NA	63	29	0	High-quality	High-quality	91.84	AAI-based (high-confidence)	0	1
POLISHED_sample_02_unicycler	160_polypolish	33174	No	NA	49	13	2	High-quality	High-quality	97.26	AAI-based (high-confidence)	0	1
POLISHED_sample_02_unicycler	112_polypolish	44393	No	NA	70	20	0	High-quality	High-quality	94.08	AAI-based (high-confidence)	0	1
POLISHED_sample_02_unicycler	100_polypolish	49509	No	NA	57	0	0	High-quality	High-quality	97.73	AAI-based (high-confidence)	0	1	no viral genes detected
POLISHED_sample_02_unicycler	333_polypolish	9548	No	NA	11	1	2	Low-quality	Genome-fragment	14.45	HMM-based (lower-bound)	0	1
POLISHED_sample_02_unicycler	386_polypolish	7574	No	NA	13	2	0	Low-quality	Genome-fragment	12.78	AAI-based (medium-confidence)	0	1.56	high kmer_freq may indicate large duplication
POLISHED_sample_02_unicycler	147_polypolish	36957	No	NA	56	17	0	High-quality	High-quality	100	AAI-based (high-confidence)	0	1
POLISHED_sample_02_unicycler	123_polypolish	41470	No	NA	65	23	0	High-quality	High-quality	91.32	AAI-based (medium-confidence)	0	1
POLISHED_sample_02_unicycler	219_polypolish	22344	No	NA	24	2	5	Low-quality	Genome-fragment	37.98	AAI-based (medium-confidence)	0	1
POLISHED_sample_02_unicycler	109_polypolish	45255	No	NA	68	28	2	High-quality	High-quality	100	AAI-based (high-confidence)	0	1
POLISHED_sample_02_unicycler	144_polypolish	38796	No	NA	55	12	0	High-quality	High-quality	100	AAI-based (high-confidence)	0	1
POLISHED_sample_02_unicycler	107_polypolish	45939	No	NA	62	30	0	High-quality	High-quality	100	AAI-based (high-confidence)	0	1
POLISHED_sample_02_unicycler	139_polypolish	39363	No	NA	56	24	3	High-quality	High-quality	90.1	AAI-based (high-confidence)	0	1
POLISHED_sample_02_unicycler	44_polypolish	83723	No	NA	94	24	2	Medium-quality	Genome-fragment	80.91	AAI-based (high-confidence)	0	1
POLISHED_sample_02_unicycler	149_polypolish	35769	No	NA	53	22	0	High-quality	High-quality	98.19	AAI-based (high-confidence)	0	1.01
POLISHED_sample_02_unicycler	143_polypolish	39041	No	NA	67	30	0	Medium-quality	Genome-fragment	58.4	HMM-based (lower-bound)	0	1
POLISHED_sample_02_unicycler	136_polypolish	40249	No	NA	51	11	0	High-quality	High-quality	96.99	AAI-based (medium-confidence)	0	1
POLISHED_sample_02_unicycler	348_polypolish	9672	No	NA	10	0	5	Low-quality	Genome-fragment	9.65	AAI-based (medium-confidence)	0	1	no viral genes detected
POLISHED_sample_02_unicycler	356_polypolish	9630	Yes	5344	10	1	2	Low-quality	Genome-fragment	3.59	HMM-based (lower-bound)	44.51	1
POLISHED_sample_02_unicycler	68_polypolish	63172	No	NA	64	5	0	High-quality	High-quality	100	AAI-based (high-confidence)	0	1
POLISHED_sample_02_unicycler	11_polypolish	165861	No	NA	224	42	3	High-quality	High-quality	100	AAI-based (high-confidence)	0	1.05	contig >1.5x longer than expected genome length
POLISHED_sample_02_unicycler	17_polypolish	137309	No	NA	176	37	5	High-quality	High-quality	100	AAI-based (high-confidence)	0	1.02
POLISHED_sample_02_unicycler	59_polypolish|provirus_36768_54344	17577	Yes	14398	27	6	3	Low-quality	Genome-fragment	33.34	AAI-based (medium-confidence)	18.09	1
POLISHED_sample_02_unicycler	118_polypolish|provirus_14137_25742	11606	No	NA	14	3	0	Low-quality	Genome-fragment	28.46	AAI-based (high-confidence)	0	1
POLISHED_sample_02_unicycler	13_polypolish|provirus_1_22455	22455	Yes	18570	27	4	2	Low-quality	Genome-fragment	46.14	AAI-based (high-confidence)	17.3	1
POLISHED_sample_02_unicycler	95_polypolish|provirus_45237_49713	4477	No	NA	9	0	0	Low-quality	Genome-fragment	9.42	AAI-based (high-confidence)	0	1	no viral genes detected
POLISHED_sample_02_unicycler	4_polypolish|provirus_18592_73949	55358	No	NA	64	10	3	High-quality	High-quality	100	AAI-based (high-confidence)	0	1
POLISHED_sample_02_unicycler	1_polypolish|provirus_159830_171417	11588	No	NA	12	3	1	Low-quality	Genome-fragment	27.86	AAI-based (medium-confidence)	0	1
POLISHED_sample_02_unicycler	64_polypolish|provirus_63674_66140	2467	No	NA	6	1	0	Low-quality	Genome-fragment	5.89	AAI-based (high-confidence)	0	1
POLISHED_sample_02_unicycler	49_polypolish|provirus_12505_46696	34192	No	NA	60	13	0	Medium-quality	Genome-fragment	86.57	AAI-based (high-confidence)	0	1
POLISHED_sample_02_unicycler	37_polypolish|provirus_2_35387	35386	Yes	31723	35	6	4	Low-quality	Genome-fragment	23.18	AAI-based (high-confidence)	10.35	1
POLISHED_sample_02_unicycler	127_polypolish|provirus_18438_42041	23604	No	NA	30	6	2	Medium-quality	Genome-fragment	65.95	AAI-based (medium-confidence)	0	1
POLISHED_sample_02_unicycler	111_polypolish|provirus_337_18554	18218	Yes	13183	24	2	2	Low-quality	Genome-fragment	13.12	HMM-based (lower-bound)	27.64	1
POLISHED_sample_02_unicycler	103_polypolish|provirus_3_6976	6974	No	NA	11	2	1	Low-quality	Genome-fragment	3.16	HMM-based (lower-bound)	0	1
POLISHED_sample_02_unicycler	317_polypolish|provirus_3_5933	5931	No	NA	10	2	0	Low-quality	Genome-fragment	15.44	AAI-based (high-confidence)	0	1
POLISHED_sample_02_unicycler	19_polypolish|provirus_18136_65286	47151	Yes	45107	74	3	4	High-quality	High-quality	100	AAI-based (medium-confidence)	4.34	1	contig >1.5x longer than expected genome length
POLISHED_sample_02_unicycler	114_polypolish|provirus_4658_16988	12331	No	NA	16	3	1	Low-quality	Genome-fragment	14.62	HMM-based (lower-bound)	0	1
POLISHED_sample_02_unicycler	24_polypolish|provirus_14940_48108	33169	No	NA	39	1	7	Low-quality	Genome-fragment	47.63	HMM-based (lower-bound)	0	1
POLISHED_sample_02_unicycler	141_polypolish|provirus_277_31019	30743	No	NA	34	2	7	Low-quality	Genome-fragment	38.05	HMM-based (lower-bound)	0	1
POLISHED_sample_02_flye	contig_3535_polypolish	73650	No	NA	105	47	2	High-quality	High-quality	100	AAI-based (high-confidence)	0	2	high kmer_freq may indicate large duplication; contig >1.5x longer than expected genome length; low-confidence DTR
POLISHED_sample_02_flye	contig_3336_polypolish	2915	No	NA	3	0	2	Not-determined	Genome-fragment	NA	NA	0	1	no viral genes detected
POLISHED_sample_02_flye	contig_2303_polypolish	63869	No	NA	105	26	0	High-quality	High-quality	100	AAI-based (high-confidence)	0	1.01
POLISHED_sample_02_flye	contig_3322_polypolish	42081	No	NA	97	5	0	High-quality	High-quality	100	AAI-based (high-confidence)	0	1.01
POLISHED_sample_02_flye	contig_927_polypolish	31677	No	NA	35	16	0	Medium-quality	Genome-fragment	80.37	AAI-based (high-confidence)	0	1
POLISHED_sample_02_flye	contig_2017_polypolish	9574	No	NA	14	5	0	Low-quality	Genome-fragment	22.88	AAI-based (high-confidence)	0	1
POLISHED_sample_02_flye	contig_1718_polypolish	4778	No	NA	12	6	0	Low-quality	Genome-fragment	15.74	AAI-based (high-confidence)	0	1
POLISHED_sample_02_flye	contig_1267_polypolish	16508	No	NA	28	7	0	Low-quality	Genome-fragment	37.57	AAI-based (high-confidence)	0	1
POLISHED_sample_02_flye	contig_3550_polypolish	35542	No	NA	57	15	1	High-quality	High-quality	99.53	AAI-based (high-confidence)	0	1
POLISHED_sample_02_flye	contig_394_polypolish	63275	No	NA	94	6	5	High-quality	High-quality	100	AAI-based (medium-confidence)	0	1.29
POLISHED_sample_02_flye	contig_3516_polypolish	46136	No	NA	62	31	0	High-quality	High-quality	100	AAI-based (high-confidence)	0	1
POLISHED_sample_02_flye	contig_2415_polypolish	14177	No	NA	29	24	0	Low-quality	Genome-fragment	36.78	AAI-based (high-confidence)	0	1.02
POLISHED_sample_02_flye	contig_1490_polypolish	37353	No	NA	64	16	0	High-quality	High-quality	100	AAI-based (high-confidence)	0	1
POLISHED_sample_02_flye	contig_3551_polypolish	5869	No	NA	11	1	0	High-quality	High-quality	90.49	AAI-based (high-confidence)	0	1
POLISHED_sample_02_flye	contig_2528_polypolish	58910	No	NA	73	15	2	Medium-quality	Genome-fragment	84.18	AAI-based (medium-confidence)	0	1
[truncated: 32,628 more rows]

## Sheet: S5_vContact2_Overview
VC	Size	Internal Weight	External Weight	Quality	P-value	Min Dist	Max Dist	Total Dist	Below Thres	Taxon Prediction Score	Avg Dist	Members
VC_0_0	3	80.3024	0	1	1	1	2	3	3	1	1.57735	AB002632,KC357596,OP297622
VC_1000_0	11	8687.68	377.986	0.958306	6.48535e-24	0	5	55	55	1	2.8115	ONT_sample_01_filtlong_flye_00244,ONT_sample_01_flye_00239,ONT_sample_pool_filtlong_flye_00372,ONT_sample_pool_flye_00383,POLISHED_sample_01_filtlong_flye_00245,POLISHED_sample_01_filtlong_wtdbg2_00189,POLISHED_sample_01_flye_00240,POLISHED_sample_01_wtdbg2_00197,POLISHED_sample_pool_filtlong_flye_00372,POLISHED_sample_pool_filtlong_wtdbg2_00299,POLISHED_sample_pool_flye_00387
VC_1001_0	17	30279.5	2169.64	0.933137	3.60565e-73	0	3.4641	136	136	1	1.25227	LR596903,ONT_sample_01_filtlong_flye_00127,ONT_sample_01_filtlong_wtdbg2_00058,ONT_sample_01_flye_00098,ONT_sample_01_wtdbg2_00087,ONT_sample_pool_filtlong_flye_00104,ONT_sample_pool_filtlong_wtdbg2_00163,ONT_sample_pool_flye_00036,ONT_sample_pool_wtdbg2_00211,POLISHED_sample_01_filtlong_flye_00126,POLISHED_sample_01_filtlong_wtdbg2_00060,POLISHED_sample_01_flye_00098,POLISHED_sample_01_wtdbg2_00…
VC_1002_0	25	37842.5	1906.63	0.952033	1.75748e-66	0	5.19615	300	300	1	2.22851	BINS_sample_pool_vamb_00202,ONT_sample_01_filtlong_flye_00182,ONT_sample_01_filtlong_raven_00052,ONT_sample_01_filtlong_wtdbg2_00108,ONT_sample_01_flye_00112,ONT_sample_01_raven_00101,ONT_sample_01_wtdbg2_00035,ONT_sample_pool_filtlong_flye_00173,ONT_sample_pool_filtlong_raven_00037,ONT_sample_pool_filtlong_wtdbg2_00006,ONT_sample_pool_flye_00074,ONT_sample_pool_raven_00117,ONT_sample_pool_wtdbg2…
VC_1003_0	5	1845.58	815.761	0.693478	1.49416e-07	2.23607	6.7082	10	10	1	4.60109	ONT_sample_01_filtlong_flye_00098,ONT_sample_01_flye_00091,POLISHED_sample_01_filtlong_flye_00239,POLISHED_sample_01_flye_00236,POLISHED_sample_pool_flye_00377
VC_1004_0	12	14415.3	21312.6	0.403475	5.28417e-41	1	3.4641	66	66	1	2.53926	ONT_sample_02_filtlong_flye_00014,ONT_sample_02_filtlong_wtdbg2_00061,ONT_sample_02_flye_00072,ONT_sample_02_wtdbg2_00086,ONT_sample_pool_filtlong_wtdbg2_00179,ONT_sample_pool_wtdbg2_00073,POLISHED_sample_02_filtlong_flye_00014,POLISHED_sample_02_filtlong_wtdbg2_00066,POLISHED_sample_02_flye_00075,POLISHED_sample_02_wtdbg2_00090,POLISHED_sample_pool_filtlong_wtdbg2_00183,POLISHED_sample_pool_wtdb…
VC_1005_0	17	28314.1	175.395	0.993844	6.08255e-28	0	7.07107	136	136	1	1.68774	BINS_sample_01_vamb_00100,ONT_sample_01_filtlong_flye_00032,ONT_sample_01_filtlong_wtdbg2_00109,ONT_sample_01_flye_00057,ONT_sample_01_wtdbg2_00095,ONT_sample_pool_filtlong_flye_00150,ONT_sample_pool_filtlong_wtdbg2_00032,ONT_sample_pool_flye_00184,ONT_sample_pool_wtdbg2_00196,POLISHED_sample_01_filtlong_flye_00032,POLISHED_sample_01_filtlong_wtdbg2_00111,POLISHED_sample_01_flye_00057,POLISHED_sa…
VC_1006_0	42	222595	36417.2	0.8594	0	0	3.4641	861	861	1	1.09316	BINS_sample_02_phables_00032,BINS_sample_02_vRhyme_00004,BINS_sample_02_vamb_00077,BINS_sample_pool_phables_00141,BINS_sample_pool_vRhyme_00061,BINS_sample_pool_vamb_00177,HYBRID_sample_02_filtlong_unicycler_00023,HYBRID_sample_02_unicycler_00023,ONT_sample_01_filtlong_flye_00172,ONT_sample_01_filtlong_wtdbg2_00094,ONT_sample_01_flye_00189,ONT_sample_01_wtdbg2_00036,ONT_sample_02_filtlong_flye_00…
VC_1007_0	40	145636	0	1	1	0	2.23607	780	780	1	0.945507	BINS_sample_02_phables_00006,BINS_sample_02_vRhyme_00039,BINS_sample_02_vamb_00071,BINS_sample_pool_phables_00158,BINS_sample_pool_vRhyme_00090,BINS_sample_pool_vamb_00170,ONT_sample_01_filtlong_flye_00002,ONT_sample_01_filtlong_wtdbg2_00158,ONT_sample_01_flye_00137,ONT_sample_01_wtdbg2_00136,ONT_sample_02_filtlong_flye_00053,ONT_sample_02_filtlong_raven_00040,ONT_sample_02_filtlong_wtdbg2_00029,…
VC_1008_0	42	119962	4178.79	0.966338	7.08169e-12	0	6.78233	861	861	1	1.18827	BINS_sample_02_phables_00009,BINS_sample_02_vRhyme_00079,BINS_sample_02_vamb_00053,BINS_sample_pool_phables_00072,BINS_sample_pool_vRhyme_00047,BINS_sample_pool_vamb_00121,ONT_sample_01_filtlong_flye_00131,ONT_sample_01_filtlong_wtdbg2_00142,ONT_sample_01_flye_00107,ONT_sample_01_wtdbg2_00084,ONT_sample_02_canu_00011,ONT_sample_02_filtlong_flye_00113,ONT_sample_02_filtlong_raven_00050,ONT_sample_…
VC_1009_0	33	110911	4210.99	0.963421	5.25431e-23	0	6.7082	528	528	1	2.38194	BINS_sample_02_phables_00056,BINS_sample_02_vRhyme_00081,BINS_sample_02_vamb_00022,BINS_sample_pool_phables_00039,BINS_sample_pool_vamb_00105,ONT_sample_01_filtlong_flye_00181,ONT_sample_01_filtlong_wtdbg2_00052,ONT_sample_01_flye_00193,ONT_sample_01_wtdbg2_00159,ONT_sample_02_filtlong_flye_00003,ONT_sample_02_filtlong_wtdbg2_00009,ONT_sample_02_flye_00035,ONT_sample_02_wtdbg2_00008,ONT_sample_po…
VC_100_0	33	34913.5	12855.1	0.730887	4.11234e-189	0	2.64575	528	528	1	1.65208	AB626962,AB626963,AF513032,AF513033,AY954949,EU136189,HF937074,KJ210330,KM366100,KU992911,KY000084,KY000085,LC709172,MG766218,MG766219,MH107118,MH972260,MK764384,MK903033,MK922546,MK922547,MK922548,MK936475,MK936476,MN098325,MN150710,MT926124,MW286254,MW363799,MZ359091,OQ302592,OQ302593,OQ658779
VC_1010_0	36	188935	0	1	1	0	6.16441	630	630	1	2.61284	BINS_sample_02_phables_00014,BINS_sample_02_vRhyme_00013,BINS_sample_02_vamb_00055,BINS_sample_pool_phables_00079,BINS_sample_pool_vRhyme_00179,BINS_sample_pool_vamb_00208,HYBRID_sample_02_filtlong_unicycler_00014,HYBRID_sample_02_unicycler_00014,ONT_sample_01_filtlong_flye_00203,ONT_sample_01_filtlong_wtdbg2_00079,ONT_sample_01_flye_00164,ONT_sample_01_wtdbg2_00184,ONT_sample_02_filtlong_flye_00…
VC_1011_0	8	5949.34	695.734	0.895301	6.07311e-17	0	2	28	28	1	1.14286	BINS_sample_02_phables_00020,BINS_sample_02_vRhyme_00053,BINS_sample_02_vamb_00074,BINS_sample_pool_phables_00015,BINS_sample_pool_vRhyme_00130,BINS_sample_pool_vamb_00128,illumina_sample_02_megahit_00079,illumina_sample_pool_megahit_00096
VC_1012_0	42	166363	16180.4	0.911362	2.26041e-251	0	4.69042	861	861	1	1.75407	BINS_sample_02_phables_00076,BINS_sample_02_vRhyme_00049,BINS_sample_02_vamb_00051,BINS_sample_pool_phables_00180,BINS_sample_pool_vRhyme_00004,BINS_sample_pool_vamb_00124,HYBRID_sample_02_filtlong_unicycler_00053,HYBRID_sample_02_unicycler_00053,ONT_sample_01_filtlong_flye_00084,ONT_sample_01_flye_00185,ONT_sample_02_filtlong_flye_00013,ONT_sample_02_filtlong_raven_00058,ONT_sample_02_filtlong_u…
VC_1013_0	16	17308.6	16839.5	0.506868	5.55881e-70	0	4	120	120	1	2.86737	ONT_sample_02_filtlong_flye_00086,ONT_sample_02_filtlong_wtdbg2_00022,ONT_sample_02_flye_00086,ONT_sample_02_wtdbg2_00097,ONT_sample_pool_filtlong_flye_00096,ONT_sample_pool_filtlong_wtdbg2_00217,ONT_sample_pool_flye_00170,ONT_sample_pool_wtdbg2_00198,POLISHED_sample_02_filtlong_flye_00087,POLISHED_sample_02_filtlong_wtdbg2_00023,POLISHED_sample_02_flye_00089,POLISHED_sample_02_wtdbg2_00101,POLIS…
VC_1014_0	16	14137.7	8467.92	0.625406	1.18268e-70	0	6	120	120	1	4.24646	ONT_sample_01_filtlong_flye_00080,ONT_sample_01_filtlong_wtdbg2_00071,ONT_sample_01_flye_00205,ONT_sample_01_wtdbg2_00130,ONT_sample_pool_filtlong_flye_00343,ONT_sample_pool_filtlong_wtdbg2_00078,ONT_sample_pool_flye_00115,ONT_sample_pool_wtdbg2_00241,POLISHED_sample_01_filtlong_flye_00080,POLISHED_sample_01_filtlong_wtdbg2_00073,POLISHED_sample_01_flye_00205,POLISHED_sample_01_wtdbg2_00131,POLIS…
VC_1015_0	35	104398	9558.68	0.91612	1.81508e-221	0	5.83095	595	595	1	1.52567	BINS_sample_03_phables_00058,BINS_sample_03_vRhyme_00083,BINS_sample_pool_phables_00044,BINS_sample_pool_vRhyme_00206,BINS_sample_pool_vamb_00051,ONT_sample_03_filtlong_flye_00032,ONT_sample_03_filtlong_raven_00046,ONT_sample_03_filtlong_unicycler_00046,ONT_sample_03_filtlong_wtdbg2_00077,ONT_sample_03_flye_00020,ONT_sample_03_raven_00030,ONT_sample_03_unicycler_00045,ONT_sample_03_wtdbg2_00041,O…
VC_1016_0	23	38003.9	30516.6	0.554635	1.18928e-128	0	5.56776	253	253	1	3.42205	BINS_sample_03_phables_00033,BINS_sample_03_vRhyme_00063,BINS_sample_pool_phables_00178,BINS_sample_pool_vRhyme_00209,BINS_sample_pool_vamb_00095,ONT_sample_03_filtlong_flye_00098,ONT_sample_03_filtlong_wtdbg2_00044,ONT_sample_03_flye_00089,ONT_sample_03_wtdbg2_00077,ONT_sample_pool_filtlong_flye_00054,ONT_sample_pool_filtlong_wtdbg2_00115,ONT_sample_pool_flye_00025,ONT_sample_pool_wtdbg2_00091,P…
VC_1017_0	42	186791	4147.78	0.978277	8.77077e-180	0	8.06226	861	861	1	4.52565	BINS_sample_02_phables_00033,BINS_sample_02_vRhyme_00083,BINS_sample_02_vamb_00024,BINS_sample_pool_phables_00049,BINS_sample_pool_vRhyme_00178,BINS_sample_pool_vamb_00001,HYBRID_sample_02_filtlong_unicycler_00013,HYBRID_sample_02_unicycler_00013,ONT_sample_01_filtlong_flye_00166,ONT_sample_01_filtlong_raven_00046,ONT_sample_01_filtlong_wtdbg2_00009,ONT_sample_01_flye_00005,ONT_sample_01_wtdbg2_0…
VC_1018_0	16	26614.2	9831.93	0.730234	1.36078e-64	0	5.19615	120	120	1	3.59248	ONT_sample_01_filtlong_flye_00014,ONT_sample_01_filtlong_wtdbg2_00015,ONT_sample_01_flye_00209,ONT_sample_01_wtdbg2_00056,ONT_sample_pool_filtlong_flye_00328,ONT_sample_pool_filtlong_wtdbg2_00141,ONT_sample_pool_flye_00016,ONT_sample_pool_wtdbg2_00108,POLISHED_sample_01_filtlong_flye_00014,POLISHED_sample_01_filtlong_wtdbg2_00017,POLISHED_sample_01_flye_00209,POLISHED_sample_01_wtdbg2_00057,POLIS…
VC_1019_0	48	272406	138692	0.662631	2.62307e-222	0	9.74679	1128	1106	0.980496	5.29515	BINS_sample_02_phables_00036,BINS_sample_02_vRhyme_00075,BINS_sample_02_vamb_00048,BINS_sample_03_phables_00073,BINS_sample_03_vRhyme_00078,HYBRID_sample_03_filtlong_unicycler_00016,HYBRID_sample_03_unicycler_00016,ONT_sample_01_filtlong_flye_00126,ONT_sample_01_filtlong_wtdbg2_00025,ONT_sample_01_flye_00223,ONT_sample_01_wtdbg2_00052,ONT_sample_02_filtlong_canu_00024,ONT_sample_02_filtlong_flye_…
VC_1020_0	3	347.483	5263.08	0.0619338	0.00286204	4.12311	9.16515	3	2	0.666667	7.31617	MH153800,MH153801,MK814756
VC_1021_0	2	178.814	8333.09	0.0210076	0.0866126	1	1	1	1	1	1	ONT_sample_03_canu_00046,POLISHED_sample_03_canu_00045
VC_1022_0	36	186104	19278.5	0.906134	1.87323e-111	0	6.78233	630	630	1	1.06925	BINS_sample_03_phables_00070,BINS_sample_03_vRhyme_00004,BINS_sample_pool_phables_00198,BINS_sample_pool_vRhyme_00007,HYBRID_sample_03_filtlong_unicycler_00017,HYBRID_sample_03_unicycler_00017,ONT_sample_03_filtlong_flye_00093,ONT_sample_03_filtlong_raven_00028,ONT_sample_03_filtlong_unicycler_00004,ONT_sample_03_filtlong_wtdbg2_00007,ONT_sample_03_flye_00055,ONT_sample_03_raven_00009,ONT_sample_…
VC_1023_0	37	170685	18034.8	0.904436	2.13028e-192	0	9.53939	666	663	0.995495	4.01012	BINS_sample_03_phables_00042,BINS_sample_03_vRhyme_00074,BINS_sample_pool_phables_00064,BINS_sample_pool_vRhyme_00191,BINS_sample_pool_vamb_00194,HYBRID_sample_03_filtlong_unicycler_00024,HYBRID_sample_03_unicycler_00024,ONT_sample_03_filtlong_canu_00043,ONT_sample_03_filtlong_flye_00043,ONT_sample_03_filtlong_unicycler_00034,ONT_sample_03_filtlong_wtdbg2_00045,ONT_sample_03_flye_00107,ONT_sample…
VC_1024_0	50	239155	0	1	1	0	4.69042	1225	1225	1	1.27536	BINS_sample_02_phables_00037,BINS_sample_02_vRhyme_00082,BINS_sample_02_vamb_00065,BINS_sample_pool_phables_00120,BINS_sample_pool_vRhyme_00078,BINS_sample_pool_vamb_00102,HYBRID_sample_02_filtlong_unicycler_00051,HYBRID_sample_02_unicycler_00051,ONT_sample_01_filtlong_flye_00053,ONT_sample_01_filtlong_wtdbg2_00165,ONT_sample_01_flye_00221,ONT_sample_01_wtdbg2_00059,ONT_sample_02_canu_00040,ONT_s…
VC_1025_0	30	71374.1	11364	0.862651	7.67521e-189	0	7.54983	435	435	1	4.26255	BINS_sample_02_phables_00038,BINS_sample_02_vRhyme_00060,BINS_sample_02_vamb_00073,BINS_sample_pool_phables_00121,BINS_sample_pool_vRhyme_00186,BINS_sample_pool_vamb_00151,HYBRID_sample_02_filtlong_unicycler_00033,HYBRID_sample_02_unicycler_00033,ONT_sample_01_filtlong_flye_00233,ONT_sample_01_flye_00186,ONT_sample_02_filtlong_flye_00011,ONT_sample_02_filtlong_wtdbg2_00054,ONT_sample_02_flye_0008…
VC_1026_0	12	14494.5	18340.1	0.44144	1.5136e-42	1	7.74597	66	66	1	5.04539	ONT_sample_01_filtlong_flye_00132,ONT_sample_01_filtlong_wtdbg2_00075,ONT_sample_01_flye_00136,ONT_sample_01_wtdbg2_00161,ONT_sample_pool_filtlong_wtdbg2_00025,ONT_sample_pool_wtdbg2_00247,POLISHED_sample_01_filtlong_flye_00131,POLISHED_sample_01_filtlong_wtdbg2_00077,POLISHED_sample_01_flye_00136,POLISHED_sample_01_wtdbg2_00162,POLISHED_sample_pool_filtlong_wtdbg2_00027,POLISHED_sample_pool_wtdb…
VC_1028_0	43	126862	3164.33	0.975664	1.44868e-26	0	6.08276	903	903	1	2.58271	BINS_sample_02_phables_00041,BINS_sample_02_vRhyme_00059,BINS_sample_02_vamb_00041,BINS_sample_pool_phables_00137,BINS_sample_pool_vRhyme_00180,BINS_sample_pool_vamb_00125,ONT_sample_01_filtlong_flye_00149,ONT_sample_01_filtlong_wtdbg2_00107,ONT_sample_01_flye_00123,ONT_sample_01_wtdbg2_00101,ONT_sample_02_filtlong_flye_00021,ONT_sample_02_filtlong_raven_00035,ONT_sample_02_filtlong_unicycler_000…
VC_1029_0	8	4069.48	20189.7	0.16775	2.93891e-19	0	6.63325	28	28	1	4.63785	ONT_sample_pool_filtlong_flye_00161,ONT_sample_pool_filtlong_wtdbg2_00059,ONT_sample_pool_flye_00071,ONT_sample_pool_wtdbg2_00263,POLISHED_sample_pool_filtlong_flye_00159,POLISHED_sample_pool_filtlong_wtdbg2_00062,POLISHED_sample_pool_flye_00070,POLISHED_sample_pool_wtdbg2_00266
VC_1030_0	8	1366.63	710.46	0.657953	4.11853e-15	0	0	28	28	1	0	BINS_sample_02_phables_00043,BINS_sample_02_vRhyme_00029,BINS_sample_02_vamb_00039,BINS_sample_pool_phables_00136,BINS_sample_pool_vRhyme_00134,BINS_sample_pool_vamb_00133,illumina_sample_02_megahit_00050,illumina_sample_pool_megahit_00106
VC_1031_0	8	737.121	866.867	0.459555	2.43604e-16	1.73205	4.89898	28	28	1	3.6048	MK016490,MK016500,MN988551,MZ333134,MZ333136,ON381767,ON724010,OV696617
VC_1032_0	41	133479	53866	0.712477	9.14106e-282	0	7.54983	820	820	1	4.30475	BINS_sample_02_phables_00046,BINS_sample_02_vRhyme_00026,BINS_sample_pool_phables_00083,BINS_sample_pool_vRhyme_00073,BINS_sample_pool_vamb_00012,HYBRID_sample_02_filtlong_unicycler_00037,HYBRID_sample_02_unicycler_00037,ONT_sample_01_filtlong_flye_00146,ONT_sample_01_filtlong_raven_00090,ONT_sample_01_filtlong_wtdbg2_00175,ONT_sample_01_flye_00075,ONT_sample_01_raven_00017,ONT_sample_01_wtdbg2_0…
VC_1033_0	35	67935.1	50469.7	0.573753	3.22984e-134	0	6.245	595	595	1	4.22194	BINS_sample_02_phables_00049,BINS_sample_02_vRhyme_00006,BINS_sample_pool_phables_00118,HYBRID_sample_02_filtlong_unicycler_00050,HYBRID_sample_02_unicycler_00050,ONT_sample_01_filtlong_flye_00034,ONT_sample_01_filtlong_raven_00098,ONT_sample_01_flye_00011,ONT_sample_01_raven_00095,ONT_sample_02_canu_00034,ONT_sample_02_filtlong_canu_00039,ONT_sample_02_filtlong_flye_00043,ONT_sample_02_flye_0009…
VC_1034_0	3	55.7922	924.51	0.0569133	0.0253517	6.245	7.2111	3	3	1	6.77059	GQ241246,KF669650,ON045087
VC_1035_0	3	445.739	6040.78	0.0687179	0.00299455	2.64575	7.87401	3	3	1	6.06697	MN917146,MT774377,OQ198719
VC_1036_0	46	253390	1591.74	0.993757	3.00582e-73	0	6	1035	1035	1	1.67744	BINS_sample_02_phables_00054,BINS_sample_02_vRhyme_00077,BINS_sample_02_vamb_00038,BINS_sample_pool_phables_00191,BINS_sample_pool_vRhyme_00219,BINS_sample_pool_vamb_00111,HYBRID_sample_02_filtlong_unicycler_00019,HYBRID_sample_02_unicycler_00019,ONT_sample_01_filtlong_flye_00234,ONT_sample_01_filtlong_wtdbg2_00091,ONT_sample_01_flye_00125,ONT_sample_01_wtdbg2_00053,ONT_sample_02_filtlong_canu_00…
VC_1037_0	4	902.053	787.119	0.534021	3.35635e-05	3.74166	9.48683	6	5	0.833333	6.89593	KP137433,KP137435,KP137437,KP137439
VC_1038_0	18	16953.1	0	1	1	0	5.65685	153	153	1	3.56251	BINS_sample_02_phables_00055,BINS_sample_02_vRhyme_00058,BINS_sample_02_vamb_00027,BINS_sample_pool_phables_00165,BINS_sample_pool_vRhyme_00156,BINS_sample_pool_vamb_00162,ONT_sample_02_filtlong_flye_00105,ONT_sample_pool_filtlong_flye_00296,ONT_sample_pool_filtlong_wtdbg2_00261,ONT_sample_pool_wtdbg2_00162,POLISHED_sample_02_filtlong_flye_00106,POLISHED_sample_02_flye_00018,POLISHED_sample_pool_…
VC_1039_0	20	27207.1	2477.85	0.916528	2.03698e-23	0	2.82843	190	190	1	1.37538	BINS_sample_02_phables_00059,BINS_sample_02_vRhyme_00023,BINS_sample_pool_phables_00170,BINS_sample_pool_vRhyme_00092,ONT_sample_02_filtlong_flye_00048,ONT_sample_02_flye_00011,ONT_sample_02_wtdbg2_00022,ONT_sample_pool_filtlong_flye_00052,ONT_sample_pool_filtlong_wtdbg2_00019,ONT_sample_pool_flye_00273,ONT_sample_pool_wtdbg2_00048,POLISHED_sample_02_filtlong_flye_00048,POLISHED_sample_02_flye_00…
VC_1040_0	8	1547.18	204.783	0.883112	3.20006e-11	0	3	28	28	1	1.49496	BINS_sample_02_phables_00068,BINS_sample_02_vRhyme_00001,BINS_sample_02_vamb_00042,BINS_sample_pool_phables_00153,BINS_sample_pool_vRhyme_00024,BINS_sample_pool_vamb_00110,illumina_sample_02_megahit_00048,illumina_sample_pool_megahit_00158
VC_1041_0	3	293.171	196.106	0.599193	0.0039107	1.41421	1.73205	3	3	1	1.62611	KJ617393,LK392619,Z47794
VC_1042_0	44	207455	31513.9	0.868126	3.47926e-218	0	7.93725	946	946	1	2.99975	BINS_sample_02_phables_00071,BINS_sample_02_vRhyme_00012,BINS_sample_02_vamb_00033,BINS_sample_03_phables_00040,BINS_sample_03_vRhyme_00077,BINS_sample_pool_vamb_00082,HYBRID_sample_02_filtlong_unicycler_00018,HYBRID_sample_02_unicycler_00018,HYBRID_sample_03_filtlong_unicycler_00026,HYBRID_sample_03_unicycler_00026,ONT_sample_01_filtlong_flye_00224,ONT_sample_01_filtlong_wtdbg2_00105,ONT_sample_…
VC_1043_0	46	200042	6579.67	0.968156	0	0	3.16228	1035	1035	1	1.48263	BINS_sample_02_phables_00074,BINS_sample_02_vRhyme_00031,BINS_sample_02_vamb_00040,BINS_sample_pool_phables_00167,BINS_sample_pool_vRhyme_00150,BINS_sample_pool_vamb_00140,ONT_sample_01_filtlong_flye_00004,ONT_sample_01_filtlong_wtdbg2_00066,ONT_sample_01_flye_00103,ONT_sample_01_wtdbg2_00104,ONT_sample_02_filtlong_canu_00010,ONT_sample_02_filtlong_flye_00012,ONT_sample_02_filtlong_raven_00009,ON…
VC_1044_0	2	257.132	1758.81	0.12755	0.0851114	4.47214	4.47214	1	1	1	4.47214	MT774410,MT774411
VC_1044_1	2	192.105	1972.3	0.0887562	0.0858956	6.08276	6.08276	1	1	1	6.08276	MT774408,MT774409
VC_1045_0	34	89129.8	2296.55	0.974881	1.08698e-22	0	3.31662	561	561	1	1.57768	BINS_sample_02_phables_00080,BINS_sample_02_vRhyme_00057,BINS_sample_02_vamb_00059,HYBRID_sample_02_filtlong_unicycler_00062,HYBRID_sample_02_unicycler_00062,ONT_sample_01_filtlong_flye_00226,ONT_sample_01_filtlong_wtdbg2_00004,ONT_sample_01_flye_00003,ONT_sample_01_wtdbg2_00049,ONT_sample_02_filtlong_flye_00100,ONT_sample_02_filtlong_raven_00002,ONT_sample_02_filtlong_wtdbg2_00090,ONT_sample_02_…
VC_1046_0	23	56566.1	42700.7	0.569839	9.32561e-120	0	7.07107	253	253	1	2.35494	BINS_sample_pool_phables_00183,BINS_sample_pool_vRhyme_00181,ONT_sample_02_filtlong_flye_00042,ONT_sample_02_filtlong_raven_00041,ONT_sample_02_filtlong_wtdbg2_00065,ONT_sample_02_flye_00106,ONT_sample_02_wtdbg2_00056,ONT_sample_pool_filtlong_flye_00255,ONT_sample_pool_filtlong_wtdbg2_00200,ONT_sample_pool_flye_00290,ONT_sample_pool_raven_00146,ONT_sample_pool_wtdbg2_00238,POLISHED_sample_02_filt…
VC_1047_0	37	130719	42672.6	0.753895	3.53028e-121	0	3.31662	666	666	1	1.56447	BINS_sample_pool_phables_00203,BINS_sample_pool_vRhyme_00183,ONT_sample_01_filtlong_flye_00197,ONT_sample_01_filtlong_raven_00105,ONT_sample_01_filtlong_wtdbg2_00026,ONT_sample_01_flye_00066,ONT_sample_01_raven_00079,ONT_sample_01_wtdbg2_00139,ONT_sample_02_filtlong_flye_00026,ONT_sample_02_filtlong_raven_00054,ONT_sample_02_filtlong_unicycler_00096,ONT_sample_02_filtlong_wtdbg2_00035,ONT_sample_…
VC_1048_0	3	688.236	2063.03	0.250152	0.00289687	0	0	3	3	1	0	OP172635,OP172636,OP172637
VC_104_0	3	110.4	1510.57	0.0681072	0.00294356	1.41421	3.87298	3	3	1	3.05339	LC644557,LC742552,ON637248
VC_1050_0	55	168268	7973.08	0.95476	4.73786e-124	0	5.09902	1485	1485	1	3.1269	BINS_sample_pool_vamb_00049,C2PVCG,KX373685,KX373686,KX373687,KX373688,KX373689,KX373690,KX373691,KX373692,L67CG,MF443119,MF443120,MF443121,MF443122,MF443123,MF443124,MF443125,MF443126,MH779518,MH779519,MH779520,MH779521,MH779522,MH779523,MH779524,MH779525,MH779526,MH779527,MK301442,MK301443,MN337887,MN689503,MN689504,MN689505,MN689506,MN689507,MN689508,MN689510,MN689511,MN689512,MN689513,MN68951…
VC_1051_0	4	837.072	9.15496	0.989181	0.0133458	0	1.41421	6	6	1	0.707107	POLISHED_sample_pool_filtlong_flye_00385,POLISHED_sample_pool_filtlong_wtdbg2_00295,POLISHED_sample_pool_flye_00370,POLISHED_sample_pool_wtdbg2_00299
VC_1052_0	22	43379.1	411.18	0.99061	7.74444e-26	0	4.3589	231	231	1	3.26101	ONT_sample_02_filtlong_flye_00090,ONT_sample_02_filtlong_raven_00046,ONT_sample_02_filtlong_wtdbg2_00096,ONT_sample_02_flye_00008,ONT_sample_02_wtdbg2_00060,ONT_sample_pool_filtlong_flye_00272,ONT_sample_pool_filtlong_raven_00152,ONT_sample_pool_filtlong_wtdbg2_00070,ONT_sample_pool_flye_00180,ONT_sample_pool_raven_00030,ONT_sample_pool_wtdbg2_00101,POLISHED_sample_02_filtlong_flye_00091,POLISHED…
VC_1053_0	30	80957.6	2235.3	0.973131	6.88206e-23	0	8.30662	435	435	1	2.82959	BINS_sample_pool_phables_00162,BINS_sample_pool_vRhyme_00185,BINS_sample_pool_vamb_00174,HYBRID_sample_02_filtlong_unicycler_00045,HYBRID_sample_02_unicycler_00045,ONT_sample_01_filtlong_wtdbg2_00044,ONT_sample_01_wtdbg2_00151,ONT_sample_02_filtlong_flye_00069,ONT_sample_02_filtlong_raven_00065,ONT_sample_02_filtlong_wtdbg2_00101,ONT_sample_02_flye_00107,ONT_sample_02_raven_00065,ONT_sample_02_wt…
VC_1054_0	17	17639.5	1167.16	0.937939	1.13626e-17	0	5.09902	136	136	1	3.76095	BINS_sample_pool_vamb_00050,ONT_sample_02_filtlong_flye_00056,ONT_sample_02_filtlong_wtdbg2_00060,ONT_sample_02_flye_00063,ONT_sample_02_wtdbg2_00080,ONT_sample_pool_filtlong_flye_00071,ONT_sample_pool_filtlong_wtdbg2_00099,ONT_sample_pool_flye_00336,ONT_sample_pool_wtdbg2_00260,POLISHED_sample_02_filtlong_flye_00056,POLISHED_sample_02_filtlong_wtdbg2_00065,POLISHED_sample_02_flye_00066,POLISHED_…
VC_1055_0	22	35963.9	32.6152	0.999094	9.46389e-15	0	3.87298	231	231	1	2.71467	BINS_sample_02_vamb_00011,BINS_sample_pool_vamb_00022,ONT_sample_02_filtlong_flye_00096,ONT_sample_02_filtlong_wtdbg2_00040,ONT_sample_02_flye_00101,ONT_sample_02_wtdbg2_00067,ONT_sample_pool_filtlong_flye_00137,ONT_sample_pool_filtlong_raven_00080,ONT_sample_pool_filtlong_wtdbg2_00110,ONT_sample_pool_flye_00032,ONT_sample_pool_raven_00187,ONT_sample_pool_wtdbg2_00138,POLISHED_sample_02_filtlong_…
VC_1056_0	5	848.874	7392.86	0.102997	2.93796e-07	0	6.63325	10	10	1	4.73202	ONT_sample_01_filtlong_flye_00187,ONT_sample_pool_flye_00031,POLISHED_sample_01_filtlong_flye_00186,POLISHED_sample_pool_filtlong_flye_00118,POLISHED_sample_pool_flye_00030
VC_1057_0	12	8210.87	13191.9	0.383635	2.6058e-41	0	6.48074	66	66	1	4.40631	ONT_sample_02_filtlong_wtdbg2_00068,ONT_sample_02_wtdbg2_00073,ONT_sample_pool_filtlong_flye_00079,ONT_sample_pool_filtlong_wtdbg2_00158,ONT_sample_pool_flye_00300,ONT_sample_pool_wtdbg2_00038,POLISHED_sample_02_filtlong_wtdbg2_00074,POLISHED_sample_02_wtdbg2_00077,POLISHED_sample_pool_filtlong_flye_00078,POLISHED_sample_pool_filtlong_wtdbg2_00162,POLISHED_sample_pool_flye_00300,POLISHED_sample_p…
VC_1059_0	33	64654.2	1943	0.970825	1.06413e-20	0	6.85565	528	528	1	4.26437	BINS_sample_pool_vamb_00037,ONT_sample_01_filtlong_flye_00223,ONT_sample_01_filtlong_wtdbg2_00057,ONT_sample_01_flye_00067,ONT_sample_01_wtdbg2_00172,ONT_sample_02_filtlong_flye_00032,ONT_sample_02_filtlong_flye_00075,ONT_sample_02_filtlong_raven_00042,ONT_sample_02_flye_00036,ONT_sample_02_flye_00090,ONT_sample_02_raven_00012,ONT_sample_pool_filtlong_flye_00013,ONT_sample_pool_filtlong_flye_0022…
VC_105_0	32	46511	6026.5	0.885291	1.07645e-80	0	4.58258	496	496	1	3.08641	AB647160,AB731695,JF734911,JQ617284,KX119174,KX119175,KX119176,KX119177,KX119182,KX119188,KX119189,KX119190,KX119191,KX119192,KX119193,KX119194,KX119195,KX119196,KX119197,KX119198,KX119199,KX119200,KX119201,KX119202,KX119203,KX119204,KX119205,KX119206,MW247144,MW247145,MW247147,OM515228
VC_1060_0	29	53228.2	1613.54	0.970578	7.45345e-17	0	6.40312	406	406	1	4.10848	BINS_sample_02_vamb_00014,ONT_sample_01_filtlong_flye_00086,ONT_sample_01_filtlong_wtdbg2_00050,ONT_sample_01_flye_00108,ONT_sample_01_wtdbg2_00039,ONT_sample_02_filtlong_flye_00027,ONT_sample_02_filtlong_raven_00023,ONT_sample_02_filtlong_wtdbg2_00023,ONT_sample_02_flye_00070,ONT_sample_02_raven_00016,ONT_sample_02_wtdbg2_00093,ONT_sample_pool_filtlong_flye_00267,ONT_sample_pool_filtlong_wtdbg2_…
VC_1061_0	24	35372.8	685.283	0.980995	4.95714e-43	0	5.56776	276	276	1	3.16977	BINS_sample_pool_phables_00107,BINS_sample_pool_vRhyme_00224,BINS_sample_pool_vamb_00215,ONT_sample_02_filtlong_flye_00093,ONT_sample_02_filtlong_wtdbg2_00037,ONT_sample_02_flye_00021,ONT_sample_02_wtdbg2_00017,ONT_sample_pool_filtlong_flye_00116,ONT_sample_pool_filtlong_raven_00084,ONT_sample_pool_filtlong_wtdbg2_00072,ONT_sample_pool_flye_00062,ONT_sample_pool_raven_00155,ONT_sample_pool_wtdbg2…
VC_1062_0	34	67422.9	506.388	0.992545	2.44047e-55	0	5.19615	561	561	1	3.04159	BINS_sample_02_vamb_00025,BINS_sample_pool_vamb_00088,ONT_sample_01_filtlong_flye_00054,ONT_sample_01_filtlong_wtdbg2_00103,ONT_sample_01_flye_00211,ONT_sample_01_wtdbg2_00045,ONT_sample_02_filtlong_flye_00038,ONT_sample_02_filtlong_raven_00019,ONT_sample_02_filtlong_unicycler_00101,ONT_sample_02_filtlong_wtdbg2_00082,ONT_sample_02_flye_00065,ONT_sample_02_raven_00047,ONT_sample_02_unicycler_0000…
VC_1063_0	33	68286	7283.23	0.903622	1.22655e-88	0	5.56776	528	528	1	3.2836	BINS_sample_03_phables_00001,BINS_sample_03_vRhyme_00029,BINS_sample_pool_phables_00092,BINS_sample_pool_vRhyme_00160,BINS_sample_pool_vamb_00044,HYBRID_sample_03_filtlong_unicycler_00037,HYBRID_sample_03_unicycler_00037,ONT_sample_03_filtlong_flye_00061,ONT_sample_03_filtlong_raven_00009,ONT_sample_03_filtlong_unicycler_00007,ONT_sample_03_filtlong_wtdbg2_00004,ONT_sample_03_flye_00031,ONT_sampl…
VC_1064_0	53	209540	76447.8	0.732688	0	0	9.16515	1378	1370	0.994194	4.12101	BINS_sample_03_phables_00003,BINS_sample_03_vRhyme_00057,BINS_sample_pool_phables_00065,BINS_sample_pool_vRhyme_00139,BINS_sample_pool_vamb_00004,HYBRID_sample_03_filtlong_unicycler_00036,HYBRID_sample_03_unicycler_00036,MN929097,ONT_sample_03_canu_00002,ONT_sample_03_filtlong_canu_00038,ONT_sample_03_filtlong_flye_00079,ONT_sample_03_filtlong_raven_00054,ONT_sample_03_filtlong_unicycler_00001,ON…
VC_1065_0	2	140.433	8052.5	0.0171407	0.0858982	1	1	1	1	1	1	ONT_sample_03_filtlong_canu_00040,POLISHED_sample_03_filtlong_canu_00038
VC_1066_0	29	85539.8	17049.2	0.83381	7.24587e-128	0	5.19615	406	406	1	1.85179	BINS_sample_03_phables_00004,BINS_sample_03_vRhyme_00023,BINS_sample_pool_phables_00186,HYBRID_sample_03_filtlong_unicycler_00046,HYBRID_sample_03_unicycler_00045,ONT_sample_03_canu_00030,ONT_sample_03_filtlong_canu_00032,ONT_sample_03_filtlong_flye_00102,ONT_sample_03_filtlong_raven_00013,ONT_sample_03_filtlong_wtdbg2_00022,ONT_sample_03_flye_00080,ONT_sample_03_raven_00047,ONT_sample_03_wtdbg2_…
VC_1067_0	35	150970	13968.1	0.915313	2.84097e-134	0	7.54983	595	595	1	1.37705	BINS_sample_03_phables_00041,BINS_sample_03_vRhyme_00073,BINS_sample_pool_phables_00103,BINS_sample_pool_vRhyme_00190,BINS_sample_pool_vamb_00039,HYBRID_sample_03_filtlong_unicycler_00031,HYBRID_sample_03_unicycler_00031,ONT_sample_03_filtlong_canu_00034,ONT_sample_03_filtlong_flye_00077,ONT_sample_03_filtlong_raven_00026,ONT_sample_03_filtlong_wtdbg2_00047,ONT_sample_03_flye_00081,ONT_sample_03_…
VC_1068_0	40	177270	5287.11	0.971039	1.68226e-50	0	4	780	780	1	0.876943	BINS_sample_03_phables_00005,BINS_sample_03_vRhyme_00027,BINS_sample_pool_phables_00155,BINS_sample_pool_vRhyme_00200,HYBRID_sample_03_filtlong_unicycler_00050,HYBRID_sample_03_unicycler_00049,ONT_sample_03_canu_00053,ONT_sample_03_filtlong_canu_00026,ONT_sample_03_filtlong_flye_00091,ONT_sample_03_filtlong_raven_00033,ONT_sample_03_filtlong_unicycler_00022,ONT_sample_03_filtlong_wtdbg2_00050,ONT…
VC_1069_0	38	195262	43871.1	0.816541	2.12062e-226	0	9.74679	703	667	0.948791	2.61048	BINS_sample_03_phables_00007,BINS_sample_03_vRhyme_00059,BINS_sample_pool_phables_00038,BINS_sample_pool_vRhyme_00063,HYBRID_sample_03_filtlong_unicycler_00004,HYBRID_sample_03_unicycler_00004,MT774404,MT774407,ONT_sample_03_canu_00013,ONT_sample_03_filtlong_canu_00007,ONT_sample_03_filtlong_flye_00092,ONT_sample_03_filtlong_raven_00003,ONT_sample_03_filtlong_unicycler_00041,ONT_sample_03_flye_00…
VC_1069_1	1	0	6793.11	0	1	0	0	1	1	1	0	MT774405
VC_106_0	15	19869.9	10609.7	0.651908	1.62217e-15	0	8.24621	105	105	1	5.38347	KC330679,KC330680,KC330681,KC330682,KC330683,KC330684,KF669648,KF669651,KF669659,KU836751,MG983742,MH884513,MN727882,MT422786,MT514532
VC_1070_0	2	300	2026.79	0.128933	0.0862975	3.60555	3.60555	1	1	1	3.60555	MT774402,MT774406
VC_1071_0	26	17294	1732.07	0.908963	9.26383e-103	0	0	325	325	1	0	BINS_sample_03_phables_00010,BINS_sample_03_vRhyme_00042,BINS_sample_pool_phables_00067,BINS_sample_pool_vRhyme_00062,HYBRID_sample_03_filtlong_unicycler_00078,HYBRID_sample_03_unicycler_00077,ONT_sample_03_filtlong_flye_00049,ONT_sample_03_filtlong_wtdbg2_00025,ONT_sample_03_flye_00058,ONT_sample_03_wtdbg2_00032,ONT_sample_pool_canu_00039,ONT_sample_pool_filtlong_flye_00320,ONT_sample_pool_filtl…
VC_1072_0	5	452.089	793.951	0.362821	2.81499e-11	0	2.64575	10	10	1	1.51334	MF979562,MK080312,MT074429,MT074440,OX458330
VC_1073_0	2	277.433	16639	0.0164002	0.0908867	2.23607	2.23607	1	1	1	2.23607	ONT_sample_pool_raven_00160,POLISHED_sample_pool_raven_00157
VC_1073_1	38	207293	46180.6	0.817809	3.01635e-234	0	9.89949	703	679	0.965861	4.83695	BINS_sample_03_phables_00011,BINS_sample_03_vRhyme_00040,BINS_sample_pool_phables_00123,BINS_sample_pool_vRhyme_00121,HYBRID_sample_03_filtlong_unicycler_00001,HYBRID_sample_03_unicycler_00001,ONT_sample_03_canu_00011,ONT_sample_03_filtlong_canu_00025,ONT_sample_03_filtlong_canu_00045,ONT_sample_03_filtlong_flye_00055,ONT_sample_03_filtlong_raven_00053,ONT_sample_03_filtlong_unicycler_00011,ONT_s…
VC_1074_0	5	3000	815.541	0.786258	9.62711e-08	0	5.09902	10	10	1	3.05941	KC821609,KC821632,KT962245,KT962246,KT962247
VC_1075_0	43	247136	30477.3	0.890217	1.2621e-217	0	9.89949	903	899	0.99557	3.6612	BINS_sample_03_phables_00046,BINS_sample_pool_phables_00131,BINS_sample_pool_vamb_00182,HYBRID_sample_03_filtlong_unicycler_00019,HYBRID_sample_03_unicycler_00019,ONT_sample_03_canu_00024,ONT_sample_03_filtlong_canu_00024,ONT_sample_03_filtlong_flye_00011,ONT_sample_03_filtlong_raven_00005,ONT_sample_03_filtlong_unicycler_00049,ONT_sample_03_filtlong_wtdbg2_00061,ONT_sample_03_flye_00099,ONT_samp…
VC_1076_0	33	137691	0	1	1	0	2.23607	528	528	1	0.445608	BINS_sample_03_phables_00014,BINS_sample_03_vRhyme_00045,BINS_sample_pool_phables_00007,BINS_sample_pool_vRhyme_00113,BINS_sample_pool_vamb_00166,HYBRID_sample_03_filtlong_unicycler_00040,HYBRID_sample_03_unicycler_00039,ONT_sample_03_canu_00014,ONT_sample_03_filtlong_canu_00017,ONT_sample_03_filtlong_flye_00002,ONT_sample_03_filtlong_unicycler_00042,ONT_sample_03_filtlong_wtdbg2_00081,ONT_sample…
VC_1077_0	36	113300	5580.78	0.953056	1.56844e-18	0	3.74166	630	630	1	1.44858	BINS_sample_03_phables_00017,BINS_sample_pool_phables_00050,BINS_sample_pool_vRhyme_00211,BINS_sample_pool_vamb_00115,HYBRID_sample_03_filtlong_unicycler_00055,HYBRID_sample_03_unicycler_00054,ONT_sample_03_filtlong_flye_00063,ONT_sample_03_filtlong_raven_00016,ONT_sample_03_filtlong_unicycler_00008,ONT_sample_03_filtlong_wtdbg2_00016,ONT_sample_03_flye_00005,ONT_sample_03_raven_00014,ONT_sample_…
VC_1078_0	35	110610	9944.86	0.917507	5.77845e-43	0	1.41421	595	595	1	0.422446	BINS_sample_03_phables_00015,BINS_sample_pool_phables_00053,BINS_sample_pool_vRhyme_00208,HYBRID_sample_03_filtlong_unicycler_00066,HYBRID_sample_03_unicycler_00065,ONT_sample_03_filtlong_flye_00004,ONT_sample_03_filtlong_raven_00010,ONT_sample_03_filtlong_unicycler_00006,ONT_sample_03_filtlong_wtdbg2_00037,ONT_sample_03_flye_00083,ONT_sample_03_raven_00039,ONT_sample_03_unicycler_00049,ONT_sampl…
VC_1079_0	36	139383	6132.6	0.957856	1.67616e-24	0	1.73205	630	630	1	0.096225	BINS_sample_03_phables_00016,BINS_sample_03_vRhyme_00012,BINS_sample_pool_phables_00201,BINS_sample_pool_vRhyme_00097,HYBRID_sample_03_filtlong_unicycler_00053,HYBRID_sample_03_unicycler_00052,ONT_sample_03_filtlong_flye_00058,ONT_sample_03_filtlong_raven_00041,ONT_sample_03_filtlong_unicycler_00027,ONT_sample_03_filtlong_wtdbg2_00008,ONT_sample_03_flye_00012,ONT_sample_03_raven_00022,ONT_sample_…
VC_107_0	3	522.904	876.005	0.373794	0.00560856	2.64575	5.19615	3	3	1	4.24696	KY565347,MH884514,OP341625
VC_1080_0	23	31100.6	3503.2	0.898763	3.49048e-103	0	5.65685	253	253	1	3.37918	BINS_sample_03_phables_00039,BINS_sample_03_vRhyme_00015,BINS_sample_pool_phables_00146,BINS_sample_pool_vRhyme_00210,BINS_sample_pool_vamb_00038,ONT_sample_03_filtlong_flye_00044,ONT_sample_03_filtlong_wtdbg2_00084,ONT_sample_03_flye_00071,ONT_sample_03_wtdbg2_00004,ONT_sample_pool_filtlong_flye_00035,ONT_sample_pool_filtlong_wtdbg2_00265,ONT_sample_pool_flye_00305,ONT_sample_pool_wtdbg2_00253,P…
VC_1081_0	37	185608	0	1	1	0	3.60555	666	666	1	1.3128	BINS_sample_03_phables_00020,BINS_sample_03_vRhyme_00048,BINS_sample_pool_phables_00111,BINS_sample_pool_vRhyme_00133,BINS_sample_pool_vamb_00165,HYBRID_sample_03_filtlong_unicycler_00018,HYBRID_sample_03_unicycler_00018,ONT_sample_03_filtlong_flye_00036,ONT_sample_03_filtlong_raven_00011,ONT_sample_03_filtlong_unicycler_00003,ONT_sample_03_filtlong_wtdbg2_00080,ONT_sample_03_flye_00086,ONT_sampl…
VC_1082_0	39	162922	0	1	1	0	3.4641	741	741	1	1.30726	BINS_sample_03_phables_00025,BINS_sample_03_vRhyme_00075,BINS_sample_pool_phables_00126,BINS_sample_pool_vRhyme_00008,BINS_sample_pool_vamb_00112,HYBRID_sample_03_filtlong_unicycler_00048,HYBRID_sample_03_unicycler_00047,ONT_sample_03_canu_00032,ONT_sample_03_filtlong_flye_00082,ONT_sample_03_filtlong_raven_00014,ONT_sample_03_filtlong_unicycler_00037,ONT_sample_03_filtlong_wtdbg2_00039,ONT_sampl…
VC_1083_0	10	11879.2	91.518	0.992355	1.52415e-13	0	6.245	45	45	1	2.27065	BINS_sample_03_phables_00026,BINS_sample_03_vRhyme_00017,BINS_sample_pool_phables_00147,BINS_sample_pool_vRhyme_00056,BINS_sample_pool_vamb_00157,HYBRID_sample_03_filtlong_unicycler_00023,HYBRID_sample_03_unicycler_00023,MW660583,illumina_sample_03_megahit_00046,illumina_sample_pool_megahit_00171
VC_1084_0	37	199777	4.62782	0.999977	1.16332e-38	0	5.91608	666	666	1	2.29042	BINS_sample_03_phables_00028,BINS_sample_03_vRhyme_00067,BINS_sample_pool_phables_00099,BINS_sample_pool_vRhyme_00198,BINS_sample_pool_vamb_00172,HYBRID_sample_03_filtlong_unicycler_00014,HYBRID_sample_03_unicycler_00014,ONT_sample_03_canu_00027,ONT_sample_03_filtlong_canu_00020,ONT_sample_03_filtlong_flye_00106,ONT_sample_03_filtlong_raven_00048,ONT_sample_03_filtlong_unicycler_00012,ONT_sample_…
VC_1085_0	49	14419.9	1225.66	0.921661	5.14981e-54	0	2.44949	1176	1176	1	1.3838	BINS_sample_03_phables_00029,BINS_sample_03_phables_00048,BINS_sample_pool_phables_00188,BINS_sample_pool_phables_00204,BINS_sample_pool_vRhyme_00123,HYBRID_sample_03_filtlong_unicycler_00079,HYBRID_sample_03_filtlong_unicycler_00080,HYBRID_sample_03_unicycler_00078,HYBRID_sample_03_unicycler_00079,ONT_sample_03_canu_00021,ONT_sample_03_canu_00037,ONT_sample_03_filtlong_canu_00013,ONT_sample_03_f…
VC_1086_0	18	15301.2	2238.92	0.872354	1.61949e-41	0	3.87298	153	153	1	0.712459	BINS_sample_03_phables_00032,BINS_sample_03_vRhyme_00072,BINS_sample_pool_phables_00094,BINS_sample_pool_vamb_00040,HYBRID_sample_03_filtlong_unicycler_00074,HYBRID_sample_03_unicycler_00073,ONT_sample_03_canu_00022,ONT_sample_03_filtlong_flye_00019,ONT_sample_03_flye_00087,ONT_sample_pool_filtlong_flye_00085,ONT_sample_pool_flye_00106,POLISHED_sample_03_canu_00021,POLISHED_sample_03_filtlong_fly…
VC_1087_0	29	30090	1259.13	0.959835	1.15476e-36	0	2.23607	406	406	1	0.857092	BINS_sample_03_phables_00030,BINS_sample_03_vRhyme_00053,BINS_sample_pool_phables_00177,BINS_sample_pool_vRhyme_00082,BINS_sample_pool_vamb_00199,HYBRID_sample_03_filtlong_unicycler_00073,HYBRID_sample_03_unicycler_00072,ONT_sample_03_filtlong_canu_00033,ONT_sample_03_filtlong_flye_00018,ONT_sample_03_filtlong_wtdbg2_00070,ONT_sample_03_flye_00056,ONT_sample_03_wtdbg2_00007,ONT_sample_pool_filtlo…
VC_1088_0	4	504.116	6147.85	0.0757845	3.22726e-05	0	2	6	6	1	1.33333	ONT_sample_03_filtlong_wtdbg2_00057,ONT_sample_03_wtdbg2_00003,POLISHED_sample_03_filtlong_wtdbg2_00056,POLISHED_sample_03_wtdbg2_00003
VC_1089_0	16	20575.8	31429.3	0.39565	6.4524e-73	0	5.2915	120	120	1	3.92076	ONT_sample_01_filtlong_flye_00218,ONT_sample_01_filtlong_wtdbg2_00030,ONT_sample_01_flye_00008,ONT_sample_01_wtdbg2_00018,ONT_sample_pool_filtlong_flye_00119,ONT_sample_pool_filtlong_wtdbg2_00266,ONT_sample_pool_flye_00065,ONT_sample_pool_wtdbg2_00255,POLISHED_sample_01_filtlong_flye_00217,POLISHED_sample_01_filtlong_wtdbg2_00032,POLISHED_sample_01_flye_00008,POLISHED_sample_01_wtdbg2_00018,POLIS…
VC_108_0	2	28.0087	237.165	0.105624	0.246505	7.4162	7.4162	1	1	1	7.4162	KJ159566,KT001912
VC_1090_0	4	680.321	7292.88	0.0853259	3.02373e-05	0	1	6	6	1	0.666667	ONT_sample_pool_filtlong_flye_00237,ONT_sample_pool_flye_00012,POLISHED_sample_pool_filtlong_flye_00236,POLISHED_sample_pool_flye_00012
VC_1091_0	4	458.888	8983.63	0.048598	3.14939e-05	0	1.41421	6	6	1	0.942809	ONT_sample_03_filtlong_wtdbg2_00067,ONT_sample_03_wtdbg2_00064,POLISHED_sample_03_filtlong_wtdbg2_00066,POLISHED_sample_03_wtdbg2_00064
VC_1093_0	37	198074	21962.1	0.900189	0.214395	0	10.6301	666	664	0.996997	2.34107	BINS_sample_03_phables_00055,BINS_sample_pool_phables_00078,BINS_sample_pool_vamb_00089,HYBRID_sample_03_filtlong_unicycler_00002,HYBRID_sample_03_unicycler_00002,ONT_sample_03_filtlong_canu_00052,ONT_sample_03_filtlong_flye_00084,ONT_sample_03_filtlong_raven_00002,ONT_sample_03_filtlong_unicycler_00014,ONT_sample_03_filtlong_wtdbg2_00012,ONT_sample_03_flye_00073,ONT_sample_03_raven_00056,ONT_sam…
VC_1093_1	1	0	20721.2	0	1	0	0	1	1	1	0	BINS_sample_pool_vRhyme_00189
VC_1094_0	4	731.633	2337.4	0.238392	3.42689e-05	0	1.73205	6	6	1	1.14639	POLISHED_sample_01_filtlong_flye_00085,POLISHED_sample_01_flye_00092,POLISHED_sample_pool_filtlong_flye_00197,POLISHED_sample_pool_flye_00307
VC_1095_0	33	157244	17117.1	0.90183	7.81781e-111	0	2.44949	528	528	1	0.148454	BINS_sample_03_phables_00037,BINS_sample_03_vRhyme_00022,BINS_sample_pool_phables_00112,BINS_sample_pool_vRhyme_00083,HYBRID_sample_03_filtlong_unicycler_00012,HYBRID_sample_03_unicycler_00012,MT774393,ONT_sample_03_canu_00033,ONT_sample_03_filtlong_canu_00035,ONT_sample_03_filtlong_flye_00014,ONT_sample_03_filtlong_raven_00051,ONT_sample_03_flye_00010,ONT_sample_03_raven_00055,ONT_sample_pool_ca…
VC_1096_0	2	242.794	11527.6	0.0206275	0.0864774	6.245	6.245	1	1	1	6.245	MT774391,OQ198718
VC_1096_1	26	92950.5	21273.3	0.813758	1.03346e-105	0	8.60233	325	325	1	4.36571	MH675552,MT774378,MT774388,OQ198717,OQ221536,OQ221537,OQ221538,OQ221539,OQ221540,OQ221541,OQ221542,OQ221543,OQ221544,OQ221545,OQ221546,OQ221547,OQ221548,OQ221549,OQ221550,OQ221551,OQ221552,OQ221553,OQ221554,OQ221556,OQ221557,OQ221559
VC_1097_0	34	86689.9	3514.11	0.961043	3.30215e-31	0	4.3589	561	561	1	2.30569	BINS_sample_03_phables_00043,BINS_sample_03_vRhyme_00065,BINS_sample_pool_phables_00189,BINS_sample_pool_vRhyme_00131,ONT_sample_03_filtlong_flye_00103,ONT_sample_03_filtlong_raven_00045,ONT_sample_03_filtlong_unicycler_00018,ONT_sample_03_filtlong_wtdbg2_00068,ONT_sample_03_flye_00068,ONT_sample_03_raven_00010,ONT_sample_03_unicycler_00044,ONT_sample_03_wtdbg2_00009,ONT_sample_pool_filtlong_flye…
VC_1098_0	35	56747.6	0	1	1	0	5.56776	595	595	1	0.674196	BINS_sample_03_phables_00045,BINS_sample_03_vRhyme_00055,BINS_sample_pool_phables_00032,BINS_sample_pool_vRhyme_00155,BINS_sample_pool_vamb_00091,HYBRID_sample_03_filtlong_unicycler_00075,HYBRID_sample_03_unicycler_00074,ONT_sample_03_canu_00025,ONT_sample_03_filtlong_canu_00044,ONT_sample_03_filtlong_flye_00062,ONT_sample_03_filtlong_wtdbg2_00011,ONT_sample_03_flye_00072,ONT_sample_03_raven_0000…
VC_1099_0	33	157842	616.925	0.996107	4.37682e-104	0	5.47723	528	528	1	2.13644	BINS_sample_03_phables_00053,BINS_sample_03_vRhyme_00020,BINS_sample_pool_phables_00055,BINS_sample_pool_vRhyme_00205,BINS_sample_pool_vamb_00116,HYBRID_sample_03_filtlong_unicycler_00021,HYBRID_sample_03_unicycler_00021,ONT_sample_03_filtlong_flye_00086,ONT_sample_03_filtlong_raven_00038,ONT_sample_03_filtlong_wtdbg2_00035,ONT_sample_03_flye_00030,ONT_sample_03_raven_00050,ONT_sample_03_wtdbg2_0…
VC_109_0	6	4429.74	1554.45	0.740241	1.25644e-09	1	3.31662	15	15	1	2.54378	MN176222,MN176223,MN176224,MN176225,MN176226,MN176229
VC_10_0	21	21091.6	71018.8	0.228982	8.39729e-129	0	9.11043	210	207	0.985714	7.78916	AB370268,AP001553,AY954962,AY954963,AY954964,AY954965,AY954966,AY954967,AY954968,DQ908929,JX013863,JX094501,KC595279,KP893290,KR709302,KR709303,MG564297,MK211557,MN904510,ON571632,OP594307
VC_10_1	24	27423.4	74148.8	0.269989	2.1803e-165	3.16228	9.38083	276	260	0.942029	8.0319	AP008954,AY954960,AY954961,CP062422,CP062462,CP071049,DQ530362,JQ973847,KJ140076,KJ452291,KP209285,KP893289,KT344895,MK290764,MK618716,MW238767,MZ041098,OM439663,OM439669,OM439672,OM439673,OM439674,ON513432,OP947204
VC_1100_0	36	136407	7156.79	0.950149	5.7419e-192	0	3.60555	630	630	1	1.19912	BINS_sample_03_phables_00050,BINS_sample_03_vRhyme_00026,BINS_sample_pool_phables_00020,BINS_sample_pool_vRhyme_00080,HYBRID_sample_03_filtlong_unicycler_00045,HYBRID_sample_03_unicycler_00044,ONT_sample_03_filtlong_flye_00078,ONT_sample_03_filtlong_raven_00007,ONT_sample_03_filtlong_unicycler_00051,ONT_sample_03_filtlong_wtdbg2_00060,ONT_sample_03_flye_00015,ONT_sample_03_raven_00038,ONT_sample_…
VC_1101_0	40	139602	15979.8	0.89729	2.23689e-210	0	8.30662	780	780	1	2.33098	BINS_sample_03_phables_00052,BINS_sample_03_vRhyme_00076,BINS_sample_pool_phables_00024,BINS_sample_pool_vRhyme_00009,HYBRID_sample_03_filtlong_unicycler_00041,HYBRID_sample_03_unicycler_00040,ONT_sample_03_canu_00001,ONT_sample_03_filtlong_canu_00002,ONT_sample_03_filtlong_flye_00052,ONT_sample_03_filtlong_raven_00047,ONT_sample_03_filtlong_unicycler_00033,ONT_sample_03_filtlong_wtdbg2_00003,ONT…
VC_1102_0	36	150163	6107.38	0.960918	5.30803e-24	0	3	630	630	1	1.47421	BINS_sample_03_phables_00054,BINS_sample_03_vRhyme_00047,BINS_sample_pool_phables_00176,BINS_sample_pool_vRhyme_00149,HYBRID_sample_03_filtlong_unicycler_00027,HYBRID_sample_03_unicycler_00027,ONT_sample_03_filtlong_flye_00083,ONT_sample_03_filtlong_raven_00039,ONT_sample_03_filtlong_unicycler_00029,ONT_sample_03_filtlong_wtdbg2_00006,ONT_sample_03_flye_00011,ONT_sample_03_raven_00062,ONT_sample_…
VC_1103_0	37	175224	67505.6	0.72189	1.8195571243944e-310	0	8.94427	666	666	1	0.922638	BINS_sample_03_phables_00064,BINS_sample_03_vRhyme_00032,BINS_sample_pool_phables_00117,BINS_sample_pool_vRhyme_00124,BINS_sample_pool_vamb_00057,HYBRID_sample_03_filtlong_unicycler_00033,HYBRID_sample_03_unicycler_00033,ONT_sample_03_canu_00034,ONT_sample_03_filtlong_canu_00053,ONT_sample_03_filtlong_flye_00081,ONT_sample_03_filtlong_raven_00057,ONT_sample_03_filtlong_unicycler_00035,ONT_sample_…
VC_1104_0	28	65985.5	37765.6	0.635998	2.98379e-190	0	8	378	378	1	4.04828	BINS_sample_03_phables_00059,BINS_sample_03_vRhyme_00084,BINS_sample_pool_phables_00133,BINS_sample_pool_vRhyme_00207,ONT_sample_03_filtlong_flye_00035,ONT_sample_03_filtlong_wtdbg2_00054,ONT_sample_03_flye_00052,ONT_sample_03_raven_00049,ONT_sample_03_wtdbg2_00029,ONT_sample_pool_filtlong_flye_00003,ONT_sample_pool_filtlong_raven_00003,ONT_sample_pool_filtlong_wtdbg2_00237,ONT_sample_pool_flye_0…
VC_1105_0	16	22746.2	62661.8	0.266324	1.71611e-70	0	6	120	120	1	3.78191	ONT_sample_03_filtlong_flye_00076,ONT_sample_03_filtlong_wtdbg2_00013,ONT_sample_03_flye_00026,ONT_sample_03_wtdbg2_00038,ONT_sample_pool_filtlong_flye_00260,ONT_sample_pool_filtlong_wtdbg2_00259,ONT_sample_pool_flye_00111,ONT_sample_pool_wtdbg2_00163,POLISHED_sample_03_filtlong_flye_00076,POLISHED_sample_03_filtlong_wtdbg2_00012,POLISHED_sample_03_flye_00025,POLISHED_sample_03_wtdbg2_00038,POLIS…
VC_1106_0	8	3391.12	3382.74	0.500618	1.53269e-18	0	6.16441	28	28	1	3.64205	ONT_sample_02_filtlong_wtdbg2_00017,ONT_sample_02_wtdbg2_00082,ONT_sample_pool_filtlong_wtdbg2_00113,ONT_sample_pool_wtdbg2_00264,POLISHED_sample_02_filtlong_wtdbg2_00017,POLISHED_sample_02_wtdbg2_00086,POLISHED_sample_pool_filtlong_wtdbg2_00117,POLISHED_sample_pool_wtdbg2_00267
VC_1107_0	2	2.31341	119.364	0.0190126	0.339727	8.18535	8.18535	1	1	1	8.18535	MW073100,MZ150789
VC_1108_0	36	133023	12994.3	0.911009	4.19155e-64	0	1.41421	630	630	1	0.494872	BINS_sample_03_phables_00062,BINS_sample_03_vRhyme_00035,BINS_sample_pool_phables_00109,BINS_sample_pool_vRhyme_00096,HYBRID_sample_03_filtlong_unicycler_00052,HYBRID_sample_03_unicycler_00051,ONT_sample_03_filtlong_canu_00005,ONT_sample_03_filtlong_flye_00104,ONT_sample_03_filtlong_raven_00032,ONT_sample_03_filtlong_wtdbg2_00029,ONT_sample_03_flye_00024,ONT_sample_03_raven_00031,ONT_sample_03_un…
VC_1109_0	24	9696.41	913.814	0.913874	0.720744	0	3.4641	276	276	1	2.11346	BINS_sample_03_phables_00066,BINS_sample_03_vRhyme_00043,BINS_sample_pool_phables_00122,BINS_sample_pool_vRhyme_00064,HYBRID_sample_03_filtlong_unicycler_00076,HYBRID_sample_03_unicycler_00075,ONT_sample_03_filtlong_flye_00064,ONT_sample_03_filtlong_wtdbg2_00075,ONT_sample_03_flye_00043,ONT_sample_03_wtdbg2_00072,ONT_sample_pool_filtlong_flye_00098,ONT_sample_pool_filtlong_wtdbg2_00232,ONT_sample…
VC_110_0	6	2632.95	380.715	0.873671	3.4133e-09	2.44949	7.74597	15	15	1	6.08687	MH752385,MN013088,MN176219,MN176227,MN176228,X97918
VC_1110_0	31	86547.5	913.814	0.989552	1.355e-16	0	5.19615	465	465	1	1.51401	BINS_sample_pool_vamb_00005,HYBRID_sample_03_filtlong_unicycler_00064,HYBRID_sample_03_unicycler_00063,ONT_sample_03_canu_00019,ONT_sample_03_filtlong_canu_00006,ONT_sample_03_filtlong_flye_00010,ONT_sample_03_filtlong_raven_00036,ONT_sample_03_filtlong_unicycler_00044,ONT_sample_03_flye_00066,ONT_sample_03_raven_00008,ONT_sample_03_unicycler_00003,ONT_sample_pool_filtlong_flye_00203,ONT_sample_p…
VC_1111_0	38	199871	9187.61	0.956052	1.00254e-125	0	5.83095	703	703	1	2.55661	BINS_sample_03_phables_00067,BINS_sample_03_vRhyme_00061,BINS_sample_pool_phables_00102,BINS_sample_pool_vRhyme_00088,BINS_sample_pool_vamb_00201,HYBRID_sample_03_filtlong_unicycler_00008,HYBRID_sample_03_unicycler_00008,MT774384,ONT_sample_03_canu_00009,ONT_sample_03_filtlong_canu_00008,ONT_sample_03_filtlong_flye_00056,ONT_sample_03_filtlong_raven_00058,ONT_sample_03_filtlong_unicycler_00031,ON…
VC_1112_0	20	11436.4	1129.96	0.91008	6.13185e-36	0	5.09902	190	190	1	1.45972	BINS_sample_03_phables_00071,BINS_sample_03_vRhyme_00006,BINS_sample_pool_phables_00168,BINS_sample_pool_vamb_00167,HYBRID_sample_03_filtlong_unicycler_00077,HYBRID_sample_03_unicycler_00076,ONT_sample_03_filtlong_flye_00046,ONT_sample_03_filtlong_wtdbg2_00036,ONT_sample_pool_filtlong_flye_00314,ONT_sample_pool_filtlong_wtdbg2_00124,POLISHED_sample_03_filtlong_flye_00046,POLISHED_sample_03_filtlo…
VC_1113_0	2	59.793	65.6094	0.476809	0.0961038	0	0	1	1	1	0	OP172638,OP172639
VC_1114_0	29	41762.5	0	1	1	0	0	406	406	1	0	BINS_sample_03_phables_00076,BINS_sample_03_vRhyme_00056,BINS_sample_pool_phables_00145,BINS_sample_pool_vRhyme_00153,BINS_sample_pool_vamb_00143,HYBRID_sample_03_filtlong_unicycler_00070,HYBRID_sample_03_unicycler_00069,ONT_sample_03_canu_00003,ONT_sample_03_filtlong_canu_00054,ONT_sample_03_filtlong_flye_00026,ONT_sample_03_filtlong_wtdbg2_00034,ONT_sample_03_flye_00102,ONT_sample_03_wtdbg2_000…
VC_1115_0	29	34676.6	0	1	1	0	1	406	406	1	0.0689655	BINS_sample_03_phables_00078,BINS_sample_03_vRhyme_00030,BINS_sample_pool_phables_00142,BINS_sample_pool_vRhyme_00165,BINS_sample_pool_vamb_00153,ONT_sample_03_canu_00018,ONT_sample_03_filtlong_raven_00017,ONT_sample_03_filtlong_wtdbg2_00078,ONT_sample_03_raven_00032,ONT_sample_03_wtdbg2_00022,ONT_sample_pool_filtlong_flye_00302,ONT_sample_pool_filtlong_raven_00058,ONT_sample_pool_filtlong_wtdbg2…
VC_1116_0	27	55717.3	13427	0.805812	1.34117e-156	0	4.3589	351	351	1	1.61115	BINS_sample_03_phables_00080,BINS_sample_03_vRhyme_00088,HYBRID_sample_03_filtlong_unicycler_00044,HYBRID_sample_03_unicycler_00043,ONT_sample_03_canu_00006,ONT_sample_03_filtlong_canu_00056,ONT_sample_03_filtlong_flye_00108,ONT_sample_03_filtlong_raven_00004,ONT_sample_03_filtlong_unicycler_00048,ONT_sample_03_flye_00090,ONT_sample_03_raven_00004,ONT_sample_03_unicycler_00011,ONT_sample_pool_can…
VC_1118_0	4	1800	2384.07	0.430203	3.33497e-05	0	2.23607	6	6	1	1.49071	ONT_sample_01_filtlong_flye_00216,ONT_sample_01_flye_00086,POLISHED_sample_01_filtlong_flye_00215,POLISHED_sample_01_flye_00086
VC_1119_0	2	142.97	55.6374	0.719862	0.4	2	2	1	1	1	2	ONT_sample_01_raven_00118,ONT_sample_pool_raven_00157
VC_1120_0	30	78636.5	13562.3	0.852901	5.20789e-182	0	5.65685	435	435	1	3.10729	HYBRID_sample_03_filtlong_unicycler_00043,HYBRID_sample_03_unicycler_00042,ONT_sample_03_filtlong_flye_00030,ONT_sample_03_filtlong_raven_00020,ONT_sample_03_filtlong_unicycler_00017,ONT_sample_03_filtlong_wtdbg2_00055,ONT_sample_03_flye_00065,ONT_sample_03_raven_00024,ONT_sample_03_unicycler_00046,ONT_sample_03_wtdbg2_00033,ONT_sample_pool_filtlong_flye_00221,ONT_sample_pool_filtlong_raven_00071…
VC_1121_0	16	17749.2	6986.05	0.717567	1.52423e-65	1	5.09902	120	120	1	3.4514	ONT_sample_03_filtlong_flye_00059,ONT_sample_03_filtlong_wtdbg2_00030,ONT_sample_03_flye_00092,ONT_sample_03_wtdbg2_00082,ONT_sample_pool_filtlong_flye_00270,ONT_sample_pool_filtlong_wtdbg2_00105,ONT_sample_pool_flye_00333,ONT_sample_pool_wtdbg2_00022,POLISHED_sample_03_filtlong_flye_00059,POLISHED_sample_03_filtlong_wtdbg2_00029,POLISHED_sample_03_flye_00093,POLISHED_sample_03_wtdbg2_00082,POLIS…
VC_1122_0	16	20805.1	14.6395	0.999297	1.19964e-08	0	6.16441	120	120	1	4.41552	ONT_sample_01_filtlong_flye_00186,ONT_sample_01_filtlong_wtdbg2_00010,ONT_sample_01_flye_00114,ONT_sample_01_wtdbg2_00146,ONT_sample_pool_filtlong_flye_00005,ONT_sample_pool_filtlong_wtdbg2_00023,ONT_sample_pool_flye_00068,ONT_sample_pool_wtdbg2_00176,POLISHED_sample_01_filtlong_flye_00185,POLISHED_sample_01_filtlong_wtdbg2_00011,POLISHED_sample_01_flye_00114,POLISHED_sample_01_wtdbg2_00147,POLIS…
VC_1123_0	16	15155.4	0	1	1	0	7.28011	120	120	1	4.53567	BINS_sample_pool_phables_00151,BINS_sample_pool_vRhyme_00060,BINS_sample_pool_vamb_00094,ONT_sample_02_filtlong_flye_00106,ONT_sample_02_filtlong_wtdbg2_00066,ONT_sample_02_flye_00099,ONT_sample_02_wtdbg2_00002,ONT_sample_pool_filtlong_flye_00088,ONT_sample_pool_flye_00022,POLISHED_sample_02_filtlong_flye_00107,POLISHED_sample_02_filtlong_wtdbg2_00072,POLISHED_sample_02_flye_00101,POLISHED_sample…
VC_1124_0	7	2038.66	508.289	0.800433	1.87388e-08	0	8.77496	21	21	1	6.52342	KX620748,KX620749,KX620750,KX620751,KX620752,KX620753,KX620754
VC_1125_0	24	33678.1	10672.4	0.759362	0.000388154	0	5.2915	276	276	1	3.6689	BINS_sample_pool_phables_00197,BINS_sample_pool_vRhyme_00143,BINS_sample_pool_vamb_00138,ONT_sample_01_filtlong_wtdbg2_00139,ONT_sample_01_wtdbg2_00145,ONT_sample_02_filtlong_wtdbg2_00030,ONT_sample_02_wtdbg2_00066,ONT_sample_pool_filtlong_flye_00033,ONT_sample_pool_filtlong_raven_00025,ONT_sample_pool_filtlong_wtdbg2_00196,ONT_sample_pool_flye_00260,ONT_sample_pool_raven_00188,ONT_sample_pool_wt…
VC_1127_0	16	19167.4	630.874	0.968135	4.43371e-51	0	6.7082	120	120	1	4.25119	ONT_sample_01_filtlong_flye_00145,ONT_sample_01_filtlong_wtdbg2_00046,ONT_sample_01_flye_00065,ONT_sample_01_wtdbg2_00156,ONT_sample_pool_filtlong_flye_00044,ONT_sample_pool_filtlong_wtdbg2_00076,ONT_sample_pool_flye_00245,ONT_sample_pool_wtdbg2_00123,POLISHED_sample_01_filtlong_flye_00144,POLISHED_sample_01_filtlong_wtdbg2_00048,POLISHED_sample_01_flye_00065,POLISHED_sample_01_wtdbg2_00157,POLIS…
VC_1128_0	18	26520.8	390.663	0.985483	9.72644e-49	0	5.38516	153	153	1	2.4287	BINS_sample_pool_vRhyme_00041,BINS_sample_pool_vamb_00090,ONT_sample_03_filtlong_flye_00016,ONT_sample_03_filtlong_wtdbg2_00082,ONT_sample_03_flye_00022,ONT_sample_03_wtdbg2_00039,ONT_sample_pool_filtlong_flye_00106,ONT_sample_pool_filtlong_wtdbg2_00176,ONT_sample_pool_flye_00024,ONT_sample_pool_wtdbg2_00154,POLISHED_sample_03_filtlong_flye_00015,POLISHED_sample_03_filtlong_wtdbg2_00081,POLISHED_…
VC_1129_0	20	36914	1804.61	0.953392	5.27781e-41	0	5.56776	190	190	1	2.75737	ONT_sample_01_filtlong_flye_00114,ONT_sample_01_filtlong_raven_00081,ONT_sample_01_filtlong_wtdbg2_00134,ONT_sample_01_flye_00110,ONT_sample_01_wtdbg2_00046,ONT_sample_pool_filtlong_flye_00353,ONT_sample_pool_filtlong_raven_00057,ONT_sample_pool_filtlong_wtdbg2_00192,ONT_sample_pool_flye_00299,ONT_sample_pool_wtdbg2_00122,POLISHED_sample_01_filtlong_flye_00114,POLISHED_sample_01_filtlong_raven_00…
VC_112_0	4	1425.29	1662.66	0.461564	3.0132e-05	2.23607	3.87298	6	6	1	3.24618	ON325435,ON550478,OP142323,OQ623150
VC_1130_0	16	24514.1	4544.52	0.843609	1.31814e-64	0	3.16228	120	120	1	1.88459	ONT_sample_01_filtlong_flye_00062,ONT_sample_01_filtlong_wtdbg2_00076,ONT_sample_01_flye_00192,ONT_sample_01_wtdbg2_00106,ONT_sample_pool_filtlong_flye_00110,ONT_sample_pool_filtlong_wtdbg2_00121,ONT_sample_pool_flye_00030,ONT_sample_pool_wtdbg2_00083,POLISHED_sample_01_filtlong_flye_00062,POLISHED_sample_01_filtlong_wtdbg2_00078,POLISHED_sample_01_flye_00192,POLISHED_sample_01_wtdbg2_00106,POLIS…
VC_1131_0	16	28303.3	1581.6	0.947077	8.85878e-11	0	1	120	120	1	0.533333	ONT_sample_01_filtlong_flye_00208,ONT_sample_01_filtlong_wtdbg2_00123,ONT_sample_01_flye_00230,ONT_sample_01_wtdbg2_00100,ONT_sample_pool_filtlong_flye_00346,ONT_sample_pool_filtlong_wtdbg2_00209,ONT_sample_pool_flye_00363,ONT_sample_pool_wtdbg2_00077,POLISHED_sample_01_filtlong_flye_00207,POLISHED_sample_01_filtlong_wtdbg2_00125,POLISHED_sample_01_flye_00230,POLISHED_sample_01_wtdbg2_00100,POLIS…
VC_1132_0	4	659.465	5921.14	0.100213	3.67892e-05	0	2	6	6	1	1.33333	ONT_sample_02_filtlong_flye_00039,ONT_sample_02_flye_00025,POLISHED_sample_02_filtlong_flye_00039,POLISHED_sample_02_flye_00027
VC_1133_0	28	58636.4	5997.54	0.907208	1.89593e-67	0	2.82843	378	378	1	1.69709	ONT_sample_02_filtlong_flye_00082,ONT_sample_02_filtlong_raven_00030,ONT_sample_02_filtlong_unicycler_00110,ONT_sample_02_filtlong_wtdbg2_00058,ONT_sample_02_flye_00067,ONT_sample_02_raven_00015,ONT_sample_02_unicycler_00004,ONT_sample_02_wtdbg2_00092,ONT_sample_pool_filtlong_flye_00163,ONT_sample_pool_filtlong_raven_00089,ONT_sample_pool_filtlong_wtdbg2_00118,ONT_sample_pool_flye_00328,ONT_sampl…
VC_1134_0	2	175.771	6072.1	0.028133	0.087351	0	0	1	1	1	0	OP172812,OP172813
VC_1135_0	2	179.4	444.239	0.287666	0.0952559	1	1	1	1	1	1	MN882551,MN882552
VC_1136_0	24	56594.9	81.4012	0.998564	2.98597e-16	0	1.73205	276	276	1	1.13783	ONT_sample_01_filtlong_flye_00082,ONT_sample_01_filtlong_raven_00002,ONT_sample_01_filtlong_wtdbg2_00111,ONT_sample_01_flye_00077,ONT_sample_01_raven_00003,ONT_sample_01_wtdbg2_00180,ONT_sample_pool_filtlong_flye_00201,ONT_sample_pool_filtlong_raven_00177,ONT_sample_pool_filtlong_wtdbg2_00247,ONT_sample_pool_flye_00151,ONT_sample_pool_raven_00145,ONT_sample_pool_wtdbg2_00150,POLISHED_sample_01_fi…
VC_1137_0	12	15242.2	7596.18	0.667394	2.97908e-33	0	2.44949	66	66	1	1.44003	ONT_sample_01_filtlong_flye_00076,ONT_sample_01_filtlong_wtdbg2_00090,ONT_sample_01_flye_00122,ONT_sample_01_wtdbg2_00126,ONT_sample_pool_filtlong_wtdbg2_00128,ONT_sample_pool_wtdbg2_00014,POLISHED_sample_01_filtlong_flye_00076,POLISHED_sample_01_filtlong_wtdbg2_00092,POLISHED_sample_01_flye_00122,POLISHED_sample_01_wtdbg2_00126,POLISHED_sample_pool_filtlong_wtdbg2_00132,POLISHED_sample_pool_wtdb…
VC_1138_0	4	412.528	3279.95	0.111721	5.57367e-05	0	1.41421	6	6	1	0.707107	ONT_sample_01_filtlong_raven_00103,ONT_sample_pool_filtlong_raven_00180,ONT_sample_pool_raven_00042,POLISHED_sample_pool_filtlong_raven_00179
VC_113_0	37	164439	30609.8	0.843066	8.8235e-218	0	7.93725	666	666	1	6.13642	AB712291,HE962497,JF731128,KF192053,KJ094032,KJ127303,KT932699,KY303907,KY472224,LC547238,MH618488,MH791415,MK570225,MK721189,MK721194,MK800154,MN103542,MN871443,MN939408,MW677132,MZ333457,OL505085,OL870612,ON086985,ON113171,ON113172,ON113173,ON113174,ON113175,ON113177,ON113178,ON113179,ON113180,OP172798,OP172799,OP172800,OP831581
VC_1140_0	3	84.7679	6.02197	0.933671	0.5	3.4641	4.47214	3	3	1	4.13612	BK013345,BK013346,BK013347
VC_1141_0	6	3921.44	5020.15	0.438562	8.18264e-11	0	5.47723	15	15	1	2.94269	MW353181,MW584168,MW584172,MW584178,MW584190,OQ417976
VC_1142_0	16	16451	39386.7	0.294622	8.90397e-76	0	9.43398	120	108	0.9	7.69783	MG872834,MH513979,MH651167,MK284520,MK433274,MK433275,MK820641,MN062715,MT521999,MW534378,MW601219,MZ322028,MZ622161,MZ622165,ON108651,OP434460
VC_1143_0	2	300	916.88	0.246532	0.0907934	4.24264	4.24264	1	1	1	4.24264	MW584167,OQ417969
VC_1144_0	7	139.642	3.15272	0.977921	0.00359161	0	1	21	21	1	0.47619	BK061417,BK061418,BK061419,BK061420,BK061422,BK061424,BK061425
VC_1145_0	3	35.8873	0	1	1	0	0	3	3	1	0	BK061426,BK061427,BK061428
VC_1146_0	13	16677.3	9570.69	0.635375	2.38118e-45	0	6.9282	78	78	1	1.49908	BK061476,MK510966,MK510967,MK510972,MK510973,MK510977,MK510979,MK510980,MK510981,MK510982,MK510983,MK510989,MK510991
VC_1147_0	24	46837.7	15172.5	0.755322	2.02537e-115	0	8.30662	276	276	1	4.48378	BK061587,DQ163912,KJ959591,KY707339,MK510962,MK510963,MK510964,MK510965,MK510968,MK510969,MK510970,MK510971,MK510974,MK510975,MK510976,MK510978,MK510984,MK510985,MK510986,MK510987,MK510988,MK510990,MK510992,MK510993
VC_1148_0	2	51.9378	1789.01	0.0282125	0.308905	6.16441	6.16441	1	1	1	6.16441	KR093627,KR093633
VC_1149_0	3	900	683.538	0.568348	0.0149467	0	1.41421	3	3	1	0.942809	KF114879,KF114880,KX656785
VC_1149_1	2	171.353	620.279	0.216456	0.17163	4.24264	4.24264	1	1	1	4.24264	KF114876,KF114877
VC_114_0	3	515.254	976.052	0.345505	0.00303872	4.12311	5.47723	3	3	1	4.86678	MH458951,OQ259508,OQ259509
VC_1150_0	2	284.86	1.94562	0.993216	1	1.41421	1.41421	1	1	1	1.41421	MF974396,MF974397
VC_1151_0	3	900	4212.82	0.176028	0.00337465	1	3.31662	3	3	1	2.49297	MT939241,ON506926,OX422066
VC_1151_1	5	3000	5183.52	0.366591	1.20081e-07	2.64575	4.24264	10	10	1	3.45324	CAJCJZ010000002,LT546029,LT615366,MT119360,MT119361
VC_1152_0	3	900	605.98	0.597617	0.00341317	1	5.09902	3	3	1	3.69967	MF001358,MF001361,OP534061
VC_1154_0	13	11412.6	36723.4	0.237091	9.56774e-48	0	7.34847	78	78	1	5.63159	CAJDKB010000002,KJ010489,KT588072,LC513943,LR990833,LR991625,MT939242,MW672041,MZ666130,OP018674,OP172793,OP172794,OP172795
VC_1155_0	52	207948	45536.4	0.820358	0	0	8.06226	1326	1326	1	5.86661	CAJDJX010000002,CAJDKF010000002,JX193904,KF728385,KF733017,KJ127304,KR131750,KT932701,KX284704,LC623721,MF678788,MF678789,MF678790,MG264739,MG708276,MH193369,MH203383,MH203384,MH355583,MH375074,MK125140,MK360024,MK721186,MK721187,MK721190,MK721191,MK721199,MK721200,MK982307,MT119359,MT520979,MT627482,MT661597,MT661598,MT829326,MT857001,MZ182246,MZ272341,MZ326865,MZ333461,OL505084,OL539449,OL79925…
VC_1156_0	2	300	441.201	0.404749	0.0959855	6.16441	6.16441	1	1	1	6.16441	CAKLQF020000001,CAKLQH020000001
VC_1157_0	13	11871.7	13710.6	0.464059	3.35931e-37	2.64575	10.3441	78	72	0.923077	6.72576	CAKLQF020000027,MH115576,OQ101248,OQ101249,OQ101250,OQ101252,OQ101253,OQ101254,OQ101255,OQ101256,OQ101257,OQ101258,OQ101259
VC_1157_1	10	5267.67	12827	0.291116	3.32907e-21	2.64575	9.94987	45	35	0.777778	7.65649	CAKLQA020000001,JX403940,KP861230,KT588073,KT588075,MT361972,MZ514874,MZ675741,ON391949,OQ031491
VC_1159_0	1	0	1013.22	0	1	0	0	1	1	1	0	CAKLQH020000038
VC_115_0	5	3000	13481.4	0.182023	8.48362e-08	0	5	10	10	1	3.91586	MT939240,OP172804,OP172805,OP172806,OP172807
VC_1160_0	2	229.412	26.6104	0.896062	0.167982	0	0	1	1	1	0	CAKLQF020000024,CAKLQH020000020
VC_1161_0	2	19.618	538.317	0.0351617	0.147168	3.60555	3.60555	1	1	1	3.60555	CAKLQH020000053,CAKLQH020000060
VC_1164_0	28	68462.3	4188.78	0.942344	9.252e-84	1	8.48528	378	378	1	7.03148	HE806280,HM368260,JX976549,KJ817802,KP861229,KP861231,KU510289,KY670595,KY829116,MF346584,MH853786,MH853787,MH853788,MN166083,MN516421,MN516422,MZ593728,MZ618622,MZ712044,OL743187,OM471864,ON036882,ON036883,ON237674,ON480525,OP585104,OQ547903,OQ689089
VC_1165_0	77	335743	21042.4	0.941022	0	0	7	2926	2926	1	5.32415	CAKLQB020000001,CAKLQG020000001,HQ186308,JX658790,KC311669,KR149290,KT339321,KT388102,KT388103,KT804908,KY082667,KY268295,KY268296,KY888680,MF033347,MF033348,MF033349,MF033350,MF033351,MG459218,MG599035,MH042230,MH763831,MH800200,MK089780,MK257719,MK257720,MK257721,MK257722,MK257723,MK278859,MN061582,MN212906,MN294712,MN395291,MN433707,MN604238,MN604239,MN614471,MN651570,MN807295,MT263719,MT63312…
VC_1166_0	5	427.205	17211.4	0.0242198	0.95223	4.69042	6.16441	10	10	1	5.36526	KF669656,KJ473423,KY245949,MN497414,MT783706
VC_1167_0	2	300	2248.41	0.11772	0.0939863	8.66025	8.66025	1	1	1	8.66025	MN276049,MZ477002
VC_1167_1	2	300	2595.14	0.103622	0.0965387	1.41421	1.41421	1	1	1	1.41421	CAKLQE020000001,CAKLQH020000015
VC_1167_2	2	300	2679.28	0.100696	0.0964877	8.24621	8.24621	1	1	1	8.24621	MH133207,MZ043613
VC_1168_0	11	16500	3853.09	0.810688	1.9921e-29	2.64575	8.18535	55	55	1	6.38415	KJ628499,MH746814,MH800198,MH800199,MK170160,MT188223,MT623546,MW349133,OL960030,OP585105,OP917929
VC_1168_1	1	0	2386.42	0	1	0	0	1	1	1	0	KJ473422
VC_1169_0	5	3000	1094.52	0.732686	1.959e-07	6.16441	7.54983	10	10	1	6.7283	KM672662,KY000079,MW316731,MW316732,MW316733
VC_116_0	3	875.791	5464.39	0.138133	0.00304247	0	3.16228	3	3	1	2.10819	MZ398135,MZ398136,MZ399596
VC_1170_0	2	227.01	1107.95	0.170051	0.0968385	6.85565	6.85565	1	1	1	6.85565	MN497415,OV696620
VC_1170_1	1	0	756.086	0	1	0	0	1	1	1	0	MN399336
VC_1171_0	1	0	38.3203	0	1	0	0	1	1	1	0	CAKLQF020000007
VC_1171_1	1	0	24.0159	0	1	0	0	1	1	1	0	OQ572407
VC_1171_2	1	0	33.6483	0	1	0	0	1	1	1	0	CAKLQH020000003
VC_1172_0	2	252.71	220.657	0.533856	0.120528	7.74597	7.74597	1	1	1	7.74597	CAKLQF020000010,CAKLQH020000018
VC_1173_0	2	300	42.179	0.876734	0.130039	0	0	1	1	1	0	CAKLQF020000013,CAKLQH020000009
VC_1174_0	3	268.614	53.2497	0.834558	0.0274105	6.78233	8.94427	3	3	1	7.6459	CAKLQF020000015,CAKLQH020000024,CAKLQH020000033
VC_1175_0	2	262.761	18.9742	0.932653	0.167982	0	0	1	1	1	0	CAKLQF020000020,CAKLQH020000017
VC_1176_0	2	147.148	114.29	0.56284	0.133333	3.60555	3.60555	1	1	1	3.60555	CAKLQF020000021,CAKLQH020000025
VC_1177_0	3	93.0543	2.40196	0.974837	0.333333	3.60555	5.19615	3	3	1	4.18112	CAKLQF020000033,CAKLQH020000054,CAKLQH020000057
VC_1178_0	2	300	29.6612	0.910025	0.4	3.31662	3.31662	1	1	1	3.31662	CAKLQF020000011,CAKLQH020000007
VC_1179_0	2	300	7.46461	0.975722	0.5	1	1	1	1	1	1	CAKLQF020000012,CAKLQH020000008
VC_117_0	6	3557.92	17088.5	0.172326	6.41515e-11	4.47214	8.30662	15	15	1	6.76713	OP172780,OP172781,OP172782,OP172801,OP172802,OP172803
VC_1180_0	2	36.0441	34.2796	0.512545	0.187781	8.77496	8.77496	1	1	1	8.77496	MW462221,MZ047271
VC_1181_0	2	300	12.938	0.958656	0.263552	0	0	1	1	1	0	CAKLQF020000003,CAKLQH020000002
VC_1182_0	4	612.619	1346.36	0.312724	3.05198e-05	0	2.23607	6	6	1	1.55841	ONT_sample_01_filtlong_flye_00238,ONT_sample_01_flye_00236,POLISHED_sample_01_filtlong_flye_00237,POLISHED_sample_01_flye_00237
VC_1183_0	2	181.262	23.8577	0.883689	0.4795	0	0	1	1	1	0	CAKLQF020000029,CAKLQH020000026
VC_1184_0	2	300	9.06947	0.970656	0.4795	0	0	1	1	1	0	CAKLQF020000014,CAKLQH020000010
VC_1185_0	2	277.464	48.043	0.852406	0.263552	0	0	1	1	1	0	CAKLQF020000018,CAKLQH020000016
VC_1186_0	2	300	2.86946	0.990526	0.4795	0	0	1	1	1	0	CAKLQF020000016,CAKLQH020000013
VC_1187_0	2	300	17.2125	0.945738	0.263552	0	0	1	1	1	0	CAKLQF020000017,CAKLQH020000014
VC_1188_0	2	158.525	109.963	0.590435	0.5	5.09902	5.09902	1	1	1	5.09902	CAKLQF020000019,CAKLQH020000021
VC_1189_0	22	21809.6	6051.16	0.782807	2.19111e-85	0	8.24621	231	231	1	5.81726	KR093634,KR093635,KR093636,KR093637,KR093639,KR093640,KR093641,KR093642,KR093643,KR093644,KR093645,KR093646,KR093647,KR093648,KR093649,KR093650,KR093651,KR093652,KR093653,KR093654,KR093655,KR093656
VC_118_0	4	835.029	6648.07	0.111589	2.50828e-05	0	5.65685	6	6	1	4.10235	FR687252,MZ333135,OM513679,OM513680
VC_1190_0	2	266.426	0	1	1	0	0	1	1	1	0	CAKLQF020000023,CAKLQH020000019
VC_1191_0	2	221.667	0	1	1	0	0	1	1	1	0	CAKLQF020000025,CAKLQH020000022
VC_1192_0	2	221.667	2.80859	0.987488	0.4795	0	0	1	1	1	0	CAKLQF020000026,CAKLQH020000023
VC_1193_0	2	183.511	0	1	1	0	0	1	1	1	0	CAKLQF020000030,CAKLQH020000029
VC_1194_0	2	171.887	19.4996	0.898114	0.4795	0	0	1	1	1	0	CAKLQF020000031,CAKLQH020000035
VC_1195_0	2	136.432	0	1	1	0	0	1	1	1	0	CAKLQF020000032,CAKLQH020000037
VC_1196_0	2	86.1015	0	1	1	0	0	1	1	1	0	CAKLQF020000034,CAKLQH020000046
VC_1197_0	2	73.5126	0	1	1	0	0	1	1	1	0	CAKLQF020000035,CAKLQH020000045
VC_1198_0	2	25.6792	0	1	1	1.73205	1.73205	1	1	1	1.73205	CAKLQF020000036,CAKLQH020000061
VC_1199_0	2	74.7913	0	1	1	0	0	1	1	1	0	CAKLQF020000037,CAKLQH020000051
VC_119_0	98	534263	20098	0.963746	0	0	7.74597	4753	4753	1	6.25477	AB716666,GQ413938,KF765493,KM576124,KP708985,KP708986,KT367886,KT964103,KU666550,KX211991,KX237514,KX587949,KX856662,KY000081,KY385423,KY684082,MF612071,MG972768,MH885472,MK135468,MK562503,MK598851,MK693005,MN101217,MN101219,MN101220,MN116494,MN176572,MN176573,MN380459,MN794000,MN794001,MN794002,MN794003,MT090077,MT197175,MT197176,MT360680,MT559526,MT559527,MT682065,MT701589,MT939252,MW590329,MZ2…
VC_11_0	3	381.689	7529.78	0.048245	0.00294474	7	7.28011	3	3	1	7.16374	KX827371,MK075002,OM373558
VC_11_1	9	2939.95	13197.4	0.182183	1.04355e-22	4.47214	9.32738	36	33	0.916667	7.43187	AY954954,MK075001,MK075004,MK450538,OM373550,OM373554,OM373555,OM373556,OM373561
VC_1200_0	2	44.369	0	1	1	0	0	1	1	1	0	CAKLQF020000038,CAKLQH020000059
VC_1201_0	3	575.161	102.796	0.848374	0.00671575	0	1.41421	3	3	1	0.942809	MT344103,MT344104,MT344105
VC_1202_0	12	10753.7	0	1	1	0	4.24264	66	66	1	2.31612	CP002495,CP091911,CP124930,CP124934,CP124938,CP124941,CP124942,CP124949,CP124952,CP124955,CP124959,CP124962
VC_1203_0	47	163454	25831.6	0.863531	2.22858e-270	0	7.81025	1081	1081	1	5.72055	KF010834,KP202972,KP296791,KP296793,KP296794,KP296795,KP296796,KT361649,KT361650,KT361652,MG727695,MG727696,MG727698,MG727699,MG727700,MG727701,MG727702,MH431931,MH431932,MH431933,MH431934,MH431935,MH431936,MH431937,MH454077,MH454078,MH454079,MH454082,MH454083,MH454084,MW927511,MW927513,MW927514,MW927515,MW927516,MW927517,MW927519,MW927520,MW927521,MW927522,MW927523,MW927524,MW927525,OP503992,OP5…
VC_1206_0	27	94731.3	12511.3	0.883337	4.31815e-146	0	6.63325	351	351	1	2.17483	KT361654,KT361655,KT361656,KT361657,OP494865,OP503543,OP503968,OP503969,OP503970,OP503971,OP503972,OP503973,OP503974,OP503975,OP503976,OP503977,OP503978,OP503979,OP503980,OP503981,OP503982,OP503983,OP503984,OP503985,OP503986,OP503987,OP503988
VC_1207_0	25	36396	12100.9	0.750481	3.53624e-101	0	6.08276	300	300	1	3.32482	KY271397,MK416015,OK490394,OK490396,OK490398,OK490400,OK490402,OK490404,OK490406,OK490412,OK490414,OK490422,OK490424,OK490426,OK490428,OK490432,OK490435,OK490437,OK490440,OK490443,OK490446,OK490449,OK490453,OK490456,OK490459
VC_1209_0	2	300	243.727	0.551748	0.4	1	1	1	1	1	1	KT151955,KT151957
VC_1209_1	1	0	247.383	0	1	0	0	1	1	1	0	CP027117
VC_120_0	8	3607.73	9750.16	0.270082	2.00003e-19	3.31662	6.40312	28	28	1	4.81261	KF319020,KM819694,MG575418,MG575419,MK387869,MW358930,OL416096,OM234793
VC_1210_0	9	1153.35	0	1	1	0	1	36	36	1	0.5	CP045566,MN890136,MN890137,MN890138,MN890139,MN890140,MN890141,MN890142,MN890143
VC_1211_0	20	51395.3	22702.8	0.693611	1.09873e-101	0	7	190	190	1	4.74366	KM236243,KP064094,KX534337,LN881725,LR025195,LR025196,LR025197,LR025198,LT907986,MH230177,MK672798,MZ501071,MZ501091,MZ501104,MZ501110,MZ501112,OL539454,OL960573,OL960575,OM868075
VC_1212_0	9	9760.39	4406.18	0.688974	5.97866e-20	0	8.7178	36	36	1	7.25567	CP053388,CP054387,CP058330,CP101890,CP101896,JQ965645,MK422451,MZ779062,OV696614
VC_1213_0	3	900	5188.32	0.147824	0.00363588	4.3589	5.2915	3	3	1	4.81541	MT770738,MT778838,MW960030
VC_1213_1	6	4500	6357.83	0.414447	2.35671e-10	0	8.83176	15	15	1	6.20903	JX483881,MN988505,MN988506,MN988543,MN988547,MN988548
VC_1214_0	4	1800	2748.48	0.395737	5.07399e-05	2.44949	7.48331	6	6	1	5.99583	MG018927,MT354569,OM140839,OM223115
VC_1215_0	3	900	294.311	0.753573	0.0151272	3.16228	3.74166	3	3	1	3.3554	MZ322021,ON970578,OP297535
VC_1216_0	11	6456.33	6382.34	0.502881	1.53646e-28	0	7.4162	55	55	1	5.50841	JX182371,KY092479,KY092480,KY092481,KY092482,KY092483,KY092484,KY676784,MH825699,MK305888,MT711975
VC_1217_0	3	900	1428.3	0.386548	0.00303581	3	3.74166	3	3	1	3.44907	MK279841,MT316461,MT723933
VC_1219_0	10	4326.28	0	1	1	0	5.47723	45	45	1	3.83751	CP060690,CP124119,HQ377372,HQ377373,JF773396,KX879601,KX879602,KY661963,MT899443,MT899444
VC_121_0	10	3931.91	4742.12	0.453297	1.9754e-26	2	9	45	39	0.866667	6.87332	AB720063,AP008979,AY299121,DQ777876,EU717894,MW934263,MZ701794,OK258140,OM913894,OP948730
VC_1220_0	24	37678.4	31436.2	0.545158	5.64707e-162	0	6.63325	276	276	1	4.71681	DQ864624,MK448678,MK448689,MK448693,MK448696,MK448697,MK448699,MK448766,MK448779,MK448784,MK448789,MK448797,MK448852,MK448866,MK448867,MK448868,MK448871,MK448947,MK448952,MK448961,MK448968,MK448974,MK448976,OQ319049
VC_1221_0	5	1946.62	4210.48	0.316159	7.78286e-08	1	5	10	10	1	3.52447	GQ478081,GQ478082,GQ478083,GQ478084,GQ478085
VC_1223_0	2	68.9505	271.022	0.202812	0.116321	6.85565	6.85565	1	1	1	6.85565	MZ333456,MZ333458
VC_1224_0	27	105300	4905.91	0.955484	9.89292e-130	0	7.68115	351	351	1	4.34965	DQ003638,DQ004855,JQ797329,JX126918,KJ094029,KJ094030,KJ094031,KJ094033,KJ535721,KJ535722,KJ586794,KJ586795,KJ591604,KJ591605,KJ668715,KM373208,MK792752,MN128594,MN172529,MN939539,MN939540,MT178766,MT178767,MT438761,MT668623,MT668624,OR088597
VC_1225_0	2	97.012	731.958	0.117027	0.0898733	5.09902	5.09902	1	1	1	5.09902	OP455940,OQ240256
VC_1226_0	2	295.739	140.922	0.677274	0.138286	0	0	1	1	1	0	MN830254,MN830255
VC_1227_0	2	72.2925	204.65	0.261038	0.0988254	3.87298	3.87298	1	1	1	3.87298	DQ003641,EU855793
VC_1229_0	5	542.726	4938.65	0.0990128	6.71358e-06	2.82843	9.38083	10	6	0.6	7.76604	KY065457,KY065464,MK448672,MK448849,MK448889
VC_122_0	25	43830.5	14178.7	0.755579	8.52866e-136	0	5.47723	300	300	1	4.25924	KF626667,KU197013,KU595432,KU595433,MF375456,MK903278,MN478375,OK258138,OK275495,ON911539,ON932078,ON932083,ON960072,OP583591,OP583592,OP583593,OP583594,OP583595,OQ435241,OQ446483,OQ446484,OQ446485,OQ446486,OQ446487,OQ446488
VC_1231_0	15	3019.85	0	1	1	0	2	105	105	1	1.05734	DQ079870,DQ079871,DQ079872,DQ079873,DQ079874,DQ079875,DQ079876,DQ079878,DQ079879,DQ085810,GQ149088,MG945254,MK629527,X60322,X60323
VC_1232_0	2	107.402	192.297	0.358365	0.0995171	6	6	1	1	1	6	KX190833,MK759918
VC_1233_0	48	127860	39522.1	0.763881	1.42414e-274	0	8.7178	1128	1128	1	5.72363	DQ163913,HG962376,JF939047,JQ067092,JQ307387,KM434185,KR537871,KR537872,KR935213,KR935215,KU197014,LC552830,LR743530,MG897800,MK165657,MK165658,MK574078,MN062187,MT118304,MT118305,MW512832,MW677514,MW677526,MZ501266,MZ927745,MZ927746,OK094665,OK330455,OK330456,OK539825,OL802211,OM234791,ON189042,ON189043,ON189044,ON911538,ON932082,ON932085,OP009282,OP422637,OP495736,OP712460,OP712466,OP712474,OP7…
VC_1233_1	1	0	6859.78	0	1	0	0	1	1	1	0	OQ055246
VC_1234_0	1	0	2910.04	0	1	0	0	1	1	1	0	MG366115
VC_1235_0	4	1344.69	6700.6	0.16714	2.85053e-05	1.41421	2.64575	6	6	1	1.94639	KP313532,MK962635,MK962636,MK962637
VC_1236_0	3	534.619	7352.61	0.0677829	0.00302592	2	3.87298	3	3	1	3.15951	MN734437,MN734438,MN734439
VC_1237_0	6	2893.05	7412.77	0.28072	4.02167e-11	0	8.7178	15	15	1	5.68821	KM378617,MG592491,MG592577,MG592667,MW451249,OP331229
VC_1238_0	9	8907.09	1893.19	0.824709	1.08394e-22	0	3.60555	36	36	1	2.39139	HQ641345,HQ641346,KM224878,KM224879,KY883657,KY883658,MT066160,MT767883,OR039881
VC_1239_0	8	4697.02	7290.37	0.39183	1.22196e-18	2.82843	6.9282	28	28	1	5.42479	DQ163915,KU535860,LT986460,MF788075,MG676466,MW929175,MZ089731,ON857932
VC_123_0	2	170.769	3312.19	0.04903	0.0873501	1.73205	1.73205	1	1	1	1.73205	MZ666965,MZ666966
VC_1240_0	2	159.162	1052.22	0.131389	0.0909613	2.64575	2.64575	1	1	1	2.64575	KC751414,KF302037
VC_1241_0	4	907.563	1932.3	0.31958	3.37779e-05	3.4641	7.2111	6	6	1	5.86134	MG592578,MG592660,MW865292,OX241572
VC_1242_0	2	229.412	2975.03	0.0715918	0.0892236	0	0	1	1	1	0	MG592599,MG592619
VC_1243_0	18	25538.9	9250.48	0.7341	1.00114e-80	0	6.7082	153	153	1	4.39886	MG592629,MW824407,MW824408,MW824409,MW865297,MW865299,MW865302,MW865307,OL676770,OX241435,OX241436,OX241445,OX241446,OX241447,OX241501,OX241504,OX241559,OX241560
VC_1244_0	4	1237.77	1011.11	0.550394	4.19833e-05	3	8.88819	6	6	1	6.6525	MH700630,MN988507,MN988510,MN988527
VC_1245_0	3	42.2381	52.9921	0.443537	0.0110112	6.7082	7.2111	3	3	1	6.92499	MW202785,MW202796,OK172329
VC_1246_0	68	493239	56998.5	0.896411	0	0	5.65685	2278	2278	1	2.34584	DQ398042,EU568876,FJ973624,GQ303261,JN412593,JN699002,KC787103,KC787104,KC787107,KC787108,KC787109,KC787110,KC787111,KC787112,KJ725374,KM923970,KT347314,KT355472,KT355474,KT365399,KX443326,KX534004,KX588251,KX641265,KX641266,KX664455,MF668268,MF668272,MF919497,MG099946,MH001455,MH001456,MH045569,MH077584,MH371116,MH371119,MH450127,MH479920,MH590605,MH779505,MH779507,MH779509,MH779513,MH779514,MH7…
VC_1247_0	9	5579.96	56772.8	0.0894902	5.77108e-24	3	6.7082	36	36	1	5.5778	KJ410133,KR080197,KR080198,KR080202,MF141540,MK494105,MN234183,MN234185,MN234219
VC_1248_0	9	10800	20075.1	0.349796	1.58807e-20	0	7.28011	36	36	1	3.67752	JN699628,KC900379,KT591491,MH697587,MK937612,MN586024,MT658803,MW713383,OP297551
VC_1248_1	7	6208.61	18777.1	0.248486	2.81887e-13	2.64575	8.88819	21	21	1	6.26222	JF937105,KY223999,KY783914,MF319184,MT657341,MT658802,MW578836
VC_1249_0	4	1800	3544.38	0.336802	4.87473e-05	1.41421	4	6	6	1	2.98298	DQ398052,KP027195,KY385381,MN585992
VC_124_0	14	17392.3	0	1	1	0	4.89898	91	91	1	3.12574	AB720064,LR743523,LR743528,LR743529,LR743531,MW802488,MW822535,MW822536,MW822537,MW822538,MW822539,OK913679,OK913680,OQ622092
VC_1251_0	137	709616	0	1	1	0	7.54983	9316	9316	1	5.87411	DQ431235,FJ706171,FJ706172,JX262215,JX262216,JX262217,JX262218,JX262219,JX262220,JX262221,JX262222,JX262223,JX262224,JX262225,JX570702,JX570703,JX570704,JX570705,JX570706,JX570707,JX570708,JX570709,JX570710,JX570711,JX570712,JX570713,JX570714,KJ578758,KJ578759,KJ578760,KJ578761,KJ578762,KJ578763,KJ578764,KJ578765,KJ578766,KJ578767,KJ578768,KJ578769,KJ578770,KJ578771,KJ578772,KJ578773,KJ578774,KJ5…
VC_1253_0	37	144770	12073.3	0.923024	3.1783e-181	0	8.544	666	666	1	6.59102	JF923796,JF923797,KR053201,MF919510,MF919542,MG757157,MG757166,MH536819,MH536824,MH576960,MH669007,MH669013,MH727547,MH727552,MH744424,MH779499,MH779501,MH779508,MH779510,MK376954,MK376960,MK376962,MK433272,MK977699,MN369753,MN369766,MN428063,MT889393,MT986025,MW507129,MZ322010,MZ322022,MZ622178,ON456333,OP867020,OQ709208,OQ709223
VC_1254_0	8	7994.91	3816.6	0.676875	1.45224e-18	0	3.74166	28	28	1	2.76718	MG198776,MG198777,MG198778,MG198780,MH926056,MH926057,MH976516,MK977700
VC_1255_0	2	300	6564.24	0.0437048	0.0893358	0	0	1	1	1	0	MW452562,MW582531
VC_1256_0	5	1210.9	239.327	0.834973	1.19025e-05	6.63325	8.66025	10	10	1	8.10303	DQ500118,MN988496,MW960032,OP484857,OP484858
VC_1257_0	2	233.145	83.6341	0.735986	0.150016	0	0	1	1	1	0	MN988490,MN988502
VC_1258_0	1	0	27399.7	0	1	0	0	1	1	1	0	MT682716
VC_1258_1	4	1800	106028	0.0166933	0.614218	1.41421	8.83176	6	6	1	5.62781	MG065658,MG065661,MG065682,MN850642
VC_1258_10	1	0	27375.2	0	1	0	0	1	1	1	0	KP869112
VC_1258_11	1	0	27398	0	1	0	0	1	1	1	0	OX460980
VC_1258_12	1	0	27415.1	0	1	0	0	1	1	1	0	MK962749
VC_1258_13	1	0	27419	0	1	0	0	1	1	1	0	ON286975
VC_1258_14	2	300	54184.4	0.00550617	0.829741	1.41421	1.41421	1	1	1	1.41421	LR694610,LR694611
VC_1258_15	1	0	27379.4	0	1	0	0	1	1	1	0	MN850593
VC_1258_16	14	27300	329302	0.076556	0.0306535	6	9.74679	91	66	0.725275	8.40691	KT001917,LR699804,MG065635,MK327930,MK373780,MN850576,MN850578,MN850595,MN850612,MN850626,MN850627,MZ501054,OK272482,OV101294
VC_1258_17	1	0	27403.4	0	1	0	0	1	1	1	0	MZ501062
VC_1258_18	7	6300	178876	0.0340216	0.266901	0	9.43398	21	19	0.904762	6.19062	MN850630,MT884008,MT884009,MT884010,MT884011,MZ501083,MZ501102
VC_1258_19	7	6300	179209	0.0339605	0.266901	1	9.21954	21	17	0.809524	7.64998	KY683736,LN881727,LN881735,LR597647,LR694165,MG022439,MG022440
VC_1258_2	1	0	27463.1	0	1	0	0	1	1	1	0	LC739540
VC_1258_20	1	0	27393.1	0	1	0	0	1	1	1	0	KR698074
VC_1258_21	1	0	27446	0	1	0	0	1	1	1	0	ON286973
VC_1258_22	1	0	27301.1	0	1	0	0	1	1	1	0	MZ501061
VC_1258_23	3	900	80510.5	0.0110551	0.718689	8.06226	8.83176	3	3	1	8.31876	MN850646,MN850649,MZ501111
VC_1258_24	1	0	27436.4	0	1	0	0	1	1	1	0	MZ501082
VC_1258_25	1	0	27393.8	0	1	0	0	1	1	1	0	MZ501093
VC_1258_26	1	0	27384.3	0	1	0	0	1	1	1	0	MZ501060
VC_1258_27	1	0	25795.5	0	1	0	0	1	1	1	0	MG065659
VC_1258_28	1	0	25462.5	0	1	0	0	1	1	1	0	MG065653
VC_1258_29	7	6300	178655	0.0340623	0.259577	4.58258	8.77496	21	21	1	7.12382	JQ031132,MK883717,MK883718,MW883061,OQ376695,OQ420740,OQ626344
VC_1258_3	3	900	80592	0.011044	0.731336	1	8.7178	3	3	1	6.12602	MG065654,MG065655,MG065666
VC_1258_30	1	0	27439.7	0	1	0	0	1	1	1	0	MT740314
VC_1258_31	6	4500	155898	0.0280553	0.400241	1	8.66025	15	15	1	5.21568	MG065644,MG065662,MG065672,MG065674,MG065677,MG065690
VC_1258_32	2	300	54218	0.00550277	0.852473	1.41421	1.41421	1	1	1	1.41421	MG065646,MG065647
VC_1258_33	2	300	54314.5	0.00549305	0.841201	8.544	8.544	1	1	1	8.544	LC739538,MG963916
VC_1258_34	2	300	54323.4	0.00549215	0.86506	8.3666	8.3666	1	1	1	8.3666	MW748998,MZ501073
VC_1258_4	1	0	27387.1	0	1	0	0	1	1	1	0	KJ190158
VC_1258_5	3	900	80416.8	0.0110678	0.683807	1.41421	8.3666	3	3	1	6.00901	LC739541,LC739542,MH491969
VC_1258_6	5	3000	130808	0.0224202	0.453121	1.41421	8.77496	10	10	1	6.21681	MZ501048,MZ501094,OR062525,OR062528,OR062530
VC_1258_7	1	0	27411.1	0	1	0	0	1	1	1	0	MN850597
VC_1258_8	3	900	80414.1	0.0110682	0.683807	5.47723	8.544	3	3	1	7.36116	KC690136,KP869102,MH752840
VC_1258_9	2	300	54092.4	0.00551547	0.852474	1.41421	1.41421	1	1	1	1.41421	DQ832317,KP869103
VC_1259_0	2	76.1359	5140.52	0.0145948	0.0892432	9	9	1	0	0	9	MK448854,MK448933
VC_1259_1	2	99.5338	5895.88	0.0166017	0.0874514	8.544	8.544	1	1	1	8.544	MK448795,MK448950
VC_1259_2	13	6678.29	19849.6	0.251746	7.50322e-48	0	10.247	78	59	0.75641	8.01991	MK448673,MK448765,MK448775,MK448794,MK448858,MK448864,MK448941,MK448944,MK448945,MK448946,MK448953,MK448957,MK448970
VC_125_0	9	3107.08	8.28257	0.997341	0.00036001	1	6.245	36	36	1	4.67089	AB757800,AB757801,JX880072,KX365747,MH059635,MK574011,MW202665,MW202744,OL959999
VC_1261_0	2	236.701	2760.7	0.0789687	0.0875077	0	0	1	1	1	0	MK448823,MK448996
VC_1262_0	3	398.779	395.793	0.501879	0.00600139	2	2.44949	3	3	1	2.29966	EF537008,KF598865,OP590147
VC_1263_0	5	1339.74	281.145	0.826549	2.98271e-06	2.23607	4.47214	10	10	1	3.51983	DQ875742,OM897575,ON677538,OP056300,OP589309
VC_1264_0	17	25282.1	2358.8	0.914663	1.35239e-76	0	7.81025	136	136	1	6.11407	FJ591093,FJ591094,FR682616,FR719956,HQ317387,KJ621082,KJ803031,KU885988,KU885989,KU885990,MH015250,MH015253,MH015256,MH015257,MH015259,MZ773648,OQ722443
VC_1265_0	7	4287.59	34318	0.111061	5.04865e-15	1.73205	8.77496	21	21	1	6.25094	KF806588,KX098389,KX098390,KX098391,MH160392,OP829055,OQ181210
VC_1265_1	39	128147	91821.8	0.582569	0	0	9.11043	741	733	0.989204	6.763	EF056009,HQ259105,JX415535,JX880034,KC206276,KF192075,KF562340,KF620435,KJ135004,LR999871,MG208881,MG770228,MG922974,MH358458,MH669274,MH733496,MH992123,MK931297,MT682708,MW175414,MW630115,MZ358387,MZ394712,MZ501049,OM632664,OM632665,OM632666,OM632669,OM632670,OM632672,OM982646,ON602749,ON602751,ON922919,OP312987,OP745616,OP870143,OV049961,OW991345
VC_1265_2	11	9988.67	52787.9	0.159115	7.90166e-36	1	8.66025	55	55	1	6.76413	KF787094,KF787095,KT321317,MG018928,MK962626,MK962629,MK962630,MK962631,MK962632,MK962639,MK962641
VC_1265_3	7	2622.04	31352.7	0.077176	2.10176e-11	2.23607	9.64365	21	15	0.714286	7.41957	MG983743,MK863032,MN062186,MZ326856,MZ326857,MZ326861,OM687511
VC_1266_0	11	13690.3	7078.42	0.659179	4.29404e-35	2	7.48331	55	55	1	5.511	KC139517,KC139520,KM236242,MH899585,MN163281,MW544066,OM858838,OM908766,OQ359891,OQ359892,OR050522
VC_1267_0	2	279.217	6850.9	0.0391602	0.0863198	2.23607	2.23607	1	1	1	2.23607	KU356690,KU356691
VC_1268_0	3	885.386	1792.98	0.330569	0.00294954	1.41421	4	3	3	1	3.05196	MG592603,MG592604,MG592610
VC_1269_0	3	588.795	9289.28	0.0596062	0.00289439	2.23607	8.06226	3	3	1	6.09944	MN228696,MW960036,MW960038
VC_126_0	3	480.777	199.561	0.706673	0.0113923	0	6.48074	3	3	1	4.32049	AB746912,LC545443,LC545444
VC_1271_0	3	900	10205.5	0.0810407	0.00291402	0	0	3	3	1	0	MT234338,MT234339,MT234340
VC_1272_0	7	5872.99	5869.23	0.50016	3.25848e-14	0	6.55744	21	21	1	3.64779	KX889068,MG592409,MG592410,MG592470,MG592519,MG592521,MG592668
VC_1272_1	3	693.112	3733.84	0.156566	0.00329036	0	8.24621	3	3	1	5.49747	HQ634194,HQ634196,JF974296
VC_1274_0	2	120.05	1663.29	0.0673179	0.0870649	3.31662	3.31662	1	1	1	3.31662	KX077889,MK448813
VC_1277_0	3	237.491	0	1	1	2	4.89898	3	3	1	3.79037	EF432053,KP282673,KP282674
VC_1278_0	36	115300	2149.58	0.981698	4.6392e-169	0	8.544	630	630	1	5.72765	EF460875,HQ728264,KF534715,KY087898,MF044458,MH191398,MN045229,MN098326,MN117721,MN122072,MN136198,MN812688,MN850594,MT230534,MT446397,MT446398,MT446399,MT446400,MT446402,MT446403,MT446406,MT446409,MT446419,MW147598,MW147599,MW147600,MW147601,MW147602,MW349138,OK073976,OK129343,OK148439,OL741059,OL960574,ON778463,OP595144
VC_1279_0	12	11078.1	2149.58	0.837494	3.59041e-39	0	7.07107	66	66	1	4.73547	KJ002054,KJ858521,KY709296,LR813619,MT623578,MW380983,MW380984,MW380985,MZ336020,OL770365,OM810291,OP056089
VC_127_0	2	229.412	191.279	0.545322	0.163187	0	0	1	1	1	0	LC545445,LC545446
VC_1280_0	3	62.8681	0	1	1	1.41421	2.23607	3	3	1	1.79411	EF506570,SVU28974,X51344
VC_1281_0	13	19573	19690.6	0.498501	4.79937e-47	2.82843	5.38516	78	78	1	4.31023	KJ419279,KP719132,KP719133,KP719134,KY926791,MK165087,MK373794,MK373795,MT682705,MZ501057,MZ501068,OM386652,ON922918
VC_1282_0	5	2988.53	7061.88	0.297354	6.22043e-08	0	2.23607	10	10	1	1.49443	MK816297,MN029011,MN871471,MN871472,MN871474
VC_1283_0	3	854.042	311.44	0.73278	0.00430707	4.89898	6.32456	3	3	1	5.50501	JQ312117,MK637516,MT234341
VC_1284_0	2	10.8771	31.371	0.257458	0.20304	6.63325	6.63325	1	1	1	6.63325	EF579802,KX911187
VC_1285_0	4	1729.78	377.739	0.820766	0.000107735	1.41421	2.23607	6	6	1	1.71011	KJ489010,KJ489011,KJ489012,KJ489013
VC_1286_0	3	743.585	399.315	0.650612	0.00655128	1.41421	3.16228	3	3	1	2.46831	EU081845,MK779875,MN552143
VC_1287_0	5	2577.49	205.265	0.926237	0.00022381	1	7.2111	10	10	1	4.52444	EU100883,EU100884,KX987127,MH992131,OP542242
VC_1288_0	3	435.307	416.682	0.510931	0.0034501	0	4.24264	3	3	1	2.82843	KP792623,MW202557,MW202655
VC_1289_0	17	15302.7	1609.12	0.904853	2.59914e-57	0	6.245	136	136	1	3.66589	EU124666,MG592549,MG592550,MG592581,MG592582,MK796797,MW824388,MW824389,MW824392,MW824393,MW824394,MW824398,MW824399,MW824402,MW824403,MW824405,OL762410
VC_128_0	22	37082.7	9771.85	0.791443	6.02831e-94	4.12311	8.24621	231	231	1	6.56696	JX866719,KJ021043,KX237516,MF663761,MG197810,MG432137,MK521906,MK685667,MN689778,MT559528,MT757392,MT894004,MZ374361,MZ398021,MZ398245,MZ504995,OK499978,ON086804,ON602758,ON807605,ON809560,OP114730
VC_1290_0	2	60.1395	116.982	0.339537	0.10051	5.74456	5.74456	1	1	1	5.74456	MW202520,MW202674
VC_1291_0	2	293.178	1525.72	0.161185	0.0733589	1.73205	1.73205	1	1	1	1.73205	KJ028219,MG770216
VC_1292_0	20	56740.8	5329.17	0.914142	6.93921e-66	0	2.82843	190	190	1	0.961499	EU203571,KJ538722,KT222940,KT246485,KT454972,MF919517,MH697577,MH727549,MK494095,MK919482,MT114159,MT657330,MT684594,MT818421,MW924639,MZ005672,MZ622181,OP297533,OP820466,OP867018
VC_1293_0	5	2272.07	634.442	0.781717	1.90336e-07	1.73205	5.56776	10	10	1	4.43099	KJ507100,MT104473,MT104475,MZ348425,MZ868718
VC_1295_0	4	1800	6092.26	0.228072	3.01196e-05	2.82843	4.47214	6	6	1	3.6493	LC519601,MT028297,MT664722,MT740244
VC_1295_1	3	900	6210.37	0.126576	0.00309213	1.41421	2.82843	3	3	1	2.23071	JN882286,MW343794,OP172790
VC_1295_2	4	1649.02	9137.62	0.152876	3.01435e-05	3.16228	9.16515	6	4	0.666667	6.46923	HM997019,MG873442,MW296032,OQ829281
VC_1296_0	13	23365.3	78032.3	0.230432	8.62166e-47	0	7.61577	78	78	1	5.15359	JX415536,LC553734,MK310183,MT446407,MT446413,MT446414,MZ234015,MZ234017,MZ342906,MZ398243,OK148440,OP293233,OQ689734
VC_1296_1	27	102870	81571.8	0.557736	1.55406e-160	3	8.30662	351	351	1	6.189	EU330206,JX867715,KF981730,KM044272,KP308307,LC553735,LC768462,MG673519,MG748548,MG976803,MG983840,MK373770,MN045231,MN148435,MN508615,MN715356,MT127620,MT129653,MT129655,MT446386,MT446410,MW741821,MW929182,MZ234028,MZ648214,OQ025076,OQ540978
VC_1297_0	3	239.487	0	1	1	0	4.24264	3	3	1	2.82843	EU350361,KY296500,KY296501
VC_1298_0	2	300	1178.89	0.202854	0.181818	2	2	1	1	1	2	KU728633,MK977701
VC_1298_1	2	300	1238.69	0.19497	0.0925352	2.44949	2.44949	1	1	1	2.44949	MK494099,ON260818
VC_1299_0	9	7161.41	23.9652	0.996665	4.5166e-06	0	4.79583	36	36	1	3.80637	EU588980,GQ443085,JF767208,JF767209,JF767210,MH999280,MZ401006,MZ995505,OQ717002
VC_129_0	4	1059.62	4574.32	0.188078	2.94516e-05	0	5.74456	6	6	1	4.71358	JQ177061,JQ177064,KJ572844,MN379460
VC_12_0	3	231.678	5326.29	0.0416839	0.00291146	7.74597	8.83176	3	3	1	8.27465	JN700520,KY653116,KY653117
VC_1300_0	17	11223.8	4748.71	0.702694	4.51679e-55	0	3.74166	136	136	1	2.01026	EU622808,EU771092,KU831549,MF407276,MT459794,MW354668,MW354670,MW477480,OL744111,OM240926,OM240927,OM240928,OM240929,OM249958,ON042750,PZACG,X99260
VC_1301_0	3	173.821	1279.63	0.119592	0.00320067	1.41421	4.89898	3	3	1	3.73739	KT780304,KY821088,KY921761
VC_1302_0	4	386.582	2054.64	0.158356	3.96535e-05	2.64575	4.69042	6	6	1	3.58802	MN082625,MN857617,OP433492,X96987
VC_1303_0	3	299.285	1906.73	0.135668	0.00333766	1	1.73205	3	3	1	1.38209	MN524844,MN524845,MW419775
VC_1304_0	142	680782	26603.1	0.962392	0	0	9	10011	10010	0.9999	7.13657	EU734173,GQ413937,HG994092,HM480846,KR149291,KT367885,KU183006,KX591654,KX712070,KX712071,KY389315,KY389316,KY450753,KY652723,KY652724,KY652725,LC413193,LC413194,LC413195,LN866626,MF285615,MG835568,MH172261,MH172262,MH172263,MH172264,MH587638,MK134560,MK203841,MK380015,MK380016,MK521905,MK618658,MK795385,MK903728,MN052874,MN101216,MN101218,MN101227,MN149903,MN176574,MN434093,MN585130,MT425185,MT4…
VC_1305_0	2	221.667	216.73	0.505631	0.133861	0	0	1	1	1	0	KP063902,KP063903
VC_1306_0	91	677691	4565.33	0.993308	3.59333e-170	0	4.79583	4095	4095	1	0.906743	ON170019,ON170022,ON170028,ON170033,ON170036,ON170038,ON170040,ON170049,ON170054,ON170074,ON170086,ON170088,ON170090,ON170092,ON170094,ON170096,ON170098,ON170100,ON170102,ON170104,ON170106,ON170108,ON170110,ON170112,ON170114,ON170116,ON170118,ON170120,ON170122,ON170124,ON170126,ON170142,ON170144,ON170146,ON170152,ON170154,ON170156,ON170158,ON170160,ON170162,ON170164,ON170167,ON170176,ON170180,ON1…
VC_1307_0	4	988.616	768.196	0.562733	3.49061e-05	2.44949	4	6	6	1	3.56615	JQ619704,MG784342,MH598512,ON366410
VC_1308_0	2	10.1095	240.047	0.0404126	1	6.40312	6.40312	1	1	1	6.40312	MF176161,MH884512
VC_1309_0	5	1742.24	276.681	0.862956	3.35807e-06	1	4.47214	10	10	1	3.30247	EU887664,JX887877,KF296717,KX190834,MT136606
VC_130_0	2	217.889	100.332	0.684709	0.0926627	0	0	1	1	1	0	OM816834,OM816835
VC_1310_0	21	38678.1	0	1	1	0	6.48074	210	210	1	4.77497	FJ008913,HE608841,MN078104,MT630433,MW314138,MW916539,OP172661,OP172662,OP172663,OP172664,OP172665,OP172666,OP172673,OP172674,OP172675,OP172676,OP172677,OP172678,OP172679,OP172680,OQ116603
VC_1311_0	1	0	110.192	0	1	0	0	1	1	1	0	KT624200
VC_1311_1	1	0	171.62	0	1	0	0	1	1	1	0	MF418016
VC_1312_0	7	267.583	1.01929	0.996205	0.114462	0	3	21	21	1	2.35237	FJ685651,GU321093,JN882264,JN882266,KF056323,MW344764,MW344766
VC_1313_0	70	377702	9093.6	0.97649	0	0	6.40312	2415	2415	1	4.92694	FJ750948,GQ502199,JN984867,JQ086375,JX865427,KM233151,KM896878,KX534335,KX534336,KX534338,KX534339,KX534341,LN881730,LN881731,LR597646,LR990702,LR999870,LT960609,MG065648,MG581355,MK138527,MK373789,MK373790,MK373791,MK728541,MN850575,MN850589,MN850628,MN850629,MN850650,MT331608,MT446389,MT446391,MT478993,MT884012,MT884013,MT884014,MT884015,MT951623,MW749005,MW822006,MW862804,MZ234008,MZ234014,MZ2…
VC_1314_0	2	232.954	4821.25	0.0460911	0.0865378	0	0	1	1	1	0	KF772233,KF772234
VC_1315_0	4	415.028	6104.27	0.0636614	0.000228958	1.73205	8.544	6	6	1	7.21668	MK095605,MZ506873,ON287368,ON287371
VC_1317_0	12	8107.22	655.278	0.925218	4.04937e-22	2	8.06226	66	66	1	5.9584	KF591601,MF614100,MH363708,MK105855,MK125141,MK651787,MN850581,MN850588,MN850623,MW258710,MW258711,OP921041
VC_1318_0	30	78764.1	408.43	0.994841	1.00737e-63	0	3.74166	435	435	1	1.74937	FJ896200,LR794124,MF754111,MF754112,MK474470,MN974282,MT178448,MT501516,MW250641,MW331544,MZ020222,MZ182247,MZ516827,MZ592921,OK349506,OK585158,OK585159,OK585160,OM362522,OM799543,ON080940,ON080941,ON457554,ON457555,ON457556,ON457557,ON864052,ON872379,OP117450,OQ302138
VC_1319_0	3	563.316	32.582	0.945323	0.00953351	0	1.41421	3	3	1	0.942809	MF939898,MT859305,OP964053
VC_131_0	2	88.8092	169.742	0.343488	0.0935945	6.55744	6.55744	1	1	1	6.55744	KF977490,MW960031
VC_1320_0	31	138343	20568.7	0.870565	2.3588e-138	0	5.2915	465	465	1	2.27247	FN422399,HG962375,JX194238,KM411958,KM411959,KM411960,KM974184,KP994390,KR052142,KR054032,KU948710,KX171209,KX171210,MF490236,MF490238,MH356729,MN553583,MN553584,MN906996,MT080102,MZ229661,MZ955867,OK665488,OL519844,OM234792,OM937766,ON815901,ON815902,ON815903,ON857943,OQ743452
VC_1321_0	5	3000	16581.7	0.153204	1.10977e-07	1.41421	4.47214	10	10	1	3.44065	FN422398,LC064302,MT416090,OL519842,OM782452
VC_1322_0	2	300	4300.8	0.0652061	0.0884113	2.64575	2.64575	1	1	1	2.64575	MG775260,MH179480
VC_1323_0	7	6300	8250.29	0.432981	1.65754e-13	0	7.28011	21	21	1	5.91018	FN667788,FN667789,HE815464,MK408758,MT932329,MW074125,MW074126
VC_1323_1	1	0	3438.34	0	1	0	0	1	1	1	0	MW373745
VC_1324_0	30	130500	6787.15	0.950562	7.02591e-158	0	5.74456	435	435	1	3.69311	FR823450,GU296433,JN132397,JX569801,KF148616,KX229736,KX236333,KX879627,MH107028,MT863714,MT863715,MT863716,MT863717,MT863718,MT863719,MT863720,MT863721,MT863722,MT863723,MT863724,MT863725,MT863726,MT863727,MT863728,MT863729,MT863730,MT863731,MW057933,MW074124,OQ515481
VC_1325_0	3	900	1985.08	0.31195	0.00327619	4.12311	6.40312	3	3	1	5.56355	MK387337,MW451250,OM249648
VC_1326_0	2	300	246.888	0.548558	0.181818	2.64575	2.64575	1	1	1	2.64575	MK388689,OK570186
VC_1327_0	38	107372	2557.74	0.976733	2.04614e-33	0	7.48331	703	703	1	4.59745	JX290549,KR604693,KT240186,KX278418,KX278419,KY953156,LC063634,LC375533,MH807811,MH807814,MH807816,MH807818,MH807819,MK095192,MK095193,MK095194,MK095195,MK095196,MK095197,MK095198,MK095199,MK095200,MK095201,MK095202,MK095203,MK095204,MK095205,MK095206,MK095207,MK095208,MK095209,MK095210,MK095211,MN270887,MN270888,MN271656,MN812690,MN812692
VC_1328_0	5	3000	55534.5	0.0512518	0.00200799	0	6.32456	10	10	1	4.19708	LC739533,LC739534,LC739535,LC739537,LC739539
VC_1328_1	33	158400	63088.4	0.715162	1.16082e-187	0	9.16515	528	519	0.982955	6.10211	JX561091,KX552041,KX664695,LR597654,LR746137,MG065650,MH051333,MH160766,MH252123,MK373788,MN850565,MN850571,MN850598,MN850618,MN850648,MT496970,MT944117,MW175890,MZ726793,OL505078,OL739525,OM362897,OM386656,OM386659,OM386667,OP172791,OP172792,OP562383,OP595145,OQ031492,OR062524,OR062526,OR062529
VC_1329_0	30	130500	23864.2	0.845403	6.6208e-209	0	7.14143	435	435	1	5.16027	FR775895,KU522583,LC739536,LR865361,MF805809,MG065639,MG065645,MG065656,MG065689,MH675927,MH816848,MN850573,MN850584,MN850601,MN850632,MN850645,MT932211,MZ501063,MZ501084,MZ501100,OK210077,OK272470,OL656106,OM386653,OM386654,OM386658,OM401812,OP177727,OQ108497,OX090893
VC_1329_1	1	0	11418.8	0	1	0	0	1	1	1	0	OP617743
VC_132_0	17	14187.5	1477.58	0.905677	2.89474e-64	1.73205	8.30662	136	136	1	6.39927	AB775548,GU903191,KM360178,KX231828,KY705409,MH252365,MT012302,MT161381,MT161382,MT161383,MT161384,MT375042,MT613935,MT701586,MT708550,MZ345003,ON853583
VC_1330_0	3	900	14506.2	0.0584179	0.0030339	5.83095	8.18535	3	3	1	7.27552	MH533020,ON287369,ON287374
VC_1330_1	1	0	7546.59	0	1	0	0	1	1	1	0	MZ520832
VC_1330_2	5	3000	31748.8	0.0863339	3.52508e-06	3.60555	7.48331	10	10	1	6.0992	MW250786,OP744025,OP778609,OP778610,OP795442
VC_1330_3	2	300	14100.9	0.020832	0.414749	8.3666	8.3666	1	1	1	8.3666	JQ015307,KY514263
VC_1330_4	2	300	14214.8	0.0206685	0.3429	1.73205	1.73205	1	1	1	1.73205	MF979560,MF979563
VC_1330_5	2	300	14485.3	0.0202904	0.287528	4	4	1	1	1	4	MT552976,MT560059
VC_1330_6	3	900	20711.1	0.0416452	0.051294	4.69042	6.85565	3	3	1	5.82072	JQ691612,KC954774,KT353109
VC_1330_7	7	6300	39909.7	0.136335	3.2266e-07	0	8.94427	21	21	1	4.80594	JQ691611,MN013077,OL744211,OL744214,OL744216,OL744219,OL744220
VC_1330_8	1	0	7569.74	0	1	0	0	1	1	1	0	ON712643
VC_1330_9	1	0	7482.2	0	1	0	0	1	1	1	0	MW367417
VC_1331_0	3	584.42	187.805	0.7568	0.00412361	0	3	3	3	1	2	MN530981,OP686972,OP697049
VC_1332_0	7	6300	12002.2	0.34422	2.25984e-13	2.44949	4.12311	21	21	1	3.44815	MH371108,MH371109,MH536823,MZ355724,MZ456035,ON260827,ON970603
VC_1332_1	13	17538.2	12236.5	0.589031	2.94346e-36	0	9.05539	78	71	0.910256	6.78313	KJ173786,MH271300,MH271307,MH271310,MH271316,MH399779,MK376963,MK919474,MK937596,MN096374,MN908690,MZ622166,OP068333
VC_1333_0	2	300	125.81	0.704539	0.666667	1	1	1	1	1	1	GQ334450,GU071090
VC_1334_0	9	9531.98	636.39	0.937415	6.66393e-21	1	6.48074	36	36	1	4.63046	MH019215,MH019216,MK305891,MT498037,MT498053,MT897908,MT936332,MZ648033,MZ648036
VC_1335_0	16	23000.3	22.8104	0.999009	3.54395e-31	0	0	120	120	1	0	MN023176,MN023177,MN023178,MN023179,MN023180,MN023181,MN023182,MN023183,MN023184,MN023185,MN023186,MN023187,MN023188,MN023189,MN023190,MN023191
VC_1336_0	9	5327.77	5034.34	0.514158	3.09784e-20	0	2.64575	36	36	1	1.87073	JQ659259,KC013021,KC013022,KC013023,KC013024,KC013025,KX555527,MN552146,OV696621
VC_1337_0	12	9584.1	5115.05	0.652017	3.06258e-31	0	4.12311	66	66	1	2.61883	GQ451696,KC013026,KC013027,KC013028,KC013029,KM262191,KM262192,KX578042,KX578043,KX578044,MN552147,ON117153
VC_1338_0	3	473.907	707.839	0.401023	0.00374527	0	1.41421	3	3	1	0.942809	OP172838,OP172839,OP172840
VC_1339_0	11	12050.6	408.425	0.967218	3.92089e-12	0	6.245	55	55	1	3.31117	KP876465,KP876466,KT989433,KU189325,KU530220,KY365739,MF975638,MH178381,MH178382,MK686071,ON526979
VC_133_0	2	94.8139	434.707	0.179056	0.0961003	4.89898	4.89898	1	1	1	4.89898	EF057797,EU399241
VC_1340_0	2	300	4224.33	0.0663081	0.142918	7.68115	7.68115	1	1	1	7.68115	MK804893,MK813939
VC_1340_1	1	0	2582.51	0	1	0	0	1	1	1	0	MK813938
VC_1340_2	1	0	2600.35	0	1	0	0	1	1	1	0	MK813941
VC_1340_3	2	300	4318.08	0.064962	0.146997	1.41421	1.41421	1	1	1	1.41421	OM033134,OM033135
VC_1340_4	1	0	2270.46	0	1	0	0	1	1	1	0	OM033136
VC_1340_5	1	0	2461.73	0	1	0	0	1	1	1	0	OP718284
VC_1341_0	3	373.177	10412.8	0.0345985	0.00304953	0	0	3	3	1	0	LC768471,LC768478,LC768494
VC_1342_0	2	104.234	251.596	0.292932	0.0985219	5.19615	5.19615	1	1	1	5.19615	KJ192399,OQ628262
VC_1344_0	2	281.36	232.484	0.54756	0.106278	1	1	1	1	1	1	MN604230,MN604698
VC_1345_0	4	1800	21801.8	0.0762654	2.77524e-05	2	3.4641	6	6	1	2.85194	JN035618,KR063278,MW534374,ON526973
[truncated: 2,602 more rows]
